# Supplementary material for: Heme-binding enables allosteric modulation in an ancient TIM-barrel glycosidase
Source: Nat Commun. 2021 Jan 15;12:380. doi: 10.1038/s41467-020-20630-1 (PMC7810902; doi:10.1038/s41467-020-20630-1)
Supplement: Supplementary file 3 — Supplementary Dataset 1 [file 41467_2020_20630_MOESM3_ESM.xlsx]

## Sheet: Hoja1
Domain of life	Enzyme description	Species	Organismal living temperature (ºC)	Enzyme optimum temperature (ºC)	Association state	Association state determination	Classification by growth temperature	Relevant references
Archaea	β-glycosidase (Tkβgly)	Thermococcus kodakarensis KOD1	85	100	Dimer	Native PAGE	Hyperthermophile	(Hwa et al., 2014)
								(Hwa et al., 2015)
								(Ezaki et al., 1999)
								(Atomi et al., 2004)
Archaea	β-mannosidase	Pyrococcus furiosus	100	105	Tetramer	Treatment with a cross-linker (dimethyl suberimidate)	Hyperthermophile	(Bauer et al., 1996)
								(Fiala and Stetter, 1986)
								(Robb et al., 2001)
Archaea	β-glucosidase	Pyrococcus furiosus	100	102 - 105	Tetramer	Native PAGE	Hyperthermophile	(Kengen et al., 1993)
								(Fiala and Stetter, 1986)
								(Robb et al., 2001)
Archaea	β-glycosidase (rSSG)	Sulfolobus shibatae	81	95	Tetramer	Gel filtration chromatography	Hyperthermophile	(Park et al., 2007)
								(Huber and Stetter, 2015)
Archaea	β-glucosidase (Tpa-glu)	Thermococcus pacificus P-4	80 - 88	75	Not reported		Hyperthermophile	(Kim et al., 2015)
								(Kobayashi, 2015)
Archaea	β-galactosidase	Pyrococcus woesei	100 - 103	90 - 93	Not reported		Hyperthermophile	(Da̧browski et al., 1998)
								(Da̧browski et al., 2000)
								(Stetter and Huber, 2015)
Archaea	β‐glycosidase (BGPh)	Pyrococcus horikoshii	98	Over 100	Not reported		Hyperthermophile	(Matsui et al., 2000)
								(Stetter and Huber, 2015)
Archaea	β-galactosidase (LacS)	Sulfolobus solfataricus P2	85	90	Not reported		Hyperthermophile	(Wu et al., 2013)
								(Huber and Stetter, 2015a)
								(Aguilar et al., 1997)
Archaea	β -glycosidase	Acidilobus saccharovorans 345-15T	80 - 85	93	Not reported		Hyperthermophilic	(Gumerov et al., 2015)
								(Prokofeva et al., 2009)
Archaea	Glycosidehydrolase (CMbg0408)	Caldivirga maquilingensis IC-167	85	110	Not reported		Hyperthermophile	(Letsididi et al., 2017)
								(Itoh et al., 2015)
Bacteria	β-glucosidase (BglB)	Microbispora bispora NRRL 15568	50 - 65	60	Monomer	Native PAGE and zymogram	Thermophile	(Wright et al., 1992)
								(Kim, 2015)
Bacteria	β-D-glucosidase A (BglA)	Bacillus sp. GL1	25 - 40	45	Monomer	Native PAGE	Mesophile	(Hashimoto et al., 1998)
								(Logan and Vos, 2015)
Bacteria	Phospho-β-glucosidase	Fusobacterium mortiferum	35 - 37	35 - 40	Monomer	Gel filtration chromatography	Mesophile	(Thompson et al., 1997)
								(Olsen, 2014)
Bacteria	β-glucosidase (BglU)	Micrococcus antarcticus	16.8	25	Monomer	Gel filtration chromatography, native PAGE and zymogram	Psychrophile	(Fan et al., 2011)
								(Busse, 2015)
								(Liu et al., 2000)
Bacteria	β-D-glucosidase	Paenibacillus sp. strain HC1	28 - 40	37	Monomer	Gel filtration chromatography		(Harada et al., 2005)
								(Fergus G. Priest, 2015)
Bacteria	β-glucosidase (bgl3)	Streptomyces sp. QM-B814	25 - 35	50	Monomer	Gel filtration chromatography	Mesophile	(Perez‐Pons et al., 1994)
								(Kämpfer, 2015)
Bacteria	β-glycosidase (Ttbgly)	Thermus thermophilus HB 27	70	88	Monomer	Gel filtration chromatography	Extreme thermophile	(Dion et al., 1999)
								(da Costa et al., 2015)
								(Henne et al., 2004)
Bacteria	β-glycosidase (KNOUC202βgly)	Thermus thermophilus KNOUC202	70	90	Monomer	Native PAGE and zymogram	Extreme thermophile	(Nam et al., 2010)
								(da Costa et al., 2015)
								(Henne et al., 2004)
Bacteria	β-glycosidase (TtβGly)	Thermus thermophilus HJ6	70	90	Monomer	Gel filtration chromatography	Extreme thermophile	(Gu et al., 2009)
								(da Costa et al., 2015)
								(Henne et al., 2004)
Bacteria	β-Glycosidase (SdBgl1B)	Saccharophagus degradans strain 2–40	30	50	Monomer	DLS, SAXS measurements and gel filtration chromatography (this work)		(Brognaro et al., 2016)
								(Ekborg et al., 2005)
Bacteria	β-glycosidase	Thermus nonproteolyticus HG102	65	90	Monomer	Gel filtration chromatography	Thermophile	(Xiangyuan et al., 2001)
								(Wang et al., 2003)
Bacteria	β-glycosidases (bglA)	Thermus sp. IB-21	70 - 75	70	Monomer	Native PAGE and zymogram	Extreme thermophile	(Kang et al., 2005)
								(Kristjansson et al., 1986)
Bacteria	β-glycosidases (bglB)	Thermus sp. IB-21	70 - 75	80	Monomer	Native PAGE and zymogram	Extreme thermophile	(Kang et al., 2005)
								(Kristjansson et al., 1986)
Bacteria	β-glycosidase (Tat β-gly)	Thermus flavus AT-62	70	80 - 90	Monomer	Native PAGE	Extreme thermophile	(Sang et al., 2005)
								(SAIKI et al., 1972)
Bacteria	β-glucan glucohydrolase (GghA)	Thermotoga neapolitana	80	95	Monomer	Gel filtration chromatography	Hyperthermophile	(Yernool et al., 2000)
								(Nesbø et al., 2015)
Bacteria	β-glycosidase (tfi β-gly)	Thermus filiformis Wai33 A1	70	80 - 90	Monomer	Native PAGE and zymogram	Thermophile	(Kang et al., 2004)
								(da Costa et al., 2015)
								(Mandelli et al., 2017)
Bacteria	β-glucosidase (HoBGLA)	Halothermothrix orenii	60	65 -70	Monomer	Gel filtration chromatography (this work)	Thermophile	(Hassan et al., 2015)
								(Cayol et al., 2015)
Bacteria	β-1,4 glucosidase (HtBgl)	Hungateiclostridium thermocellum	50 - 68	65	Monomer	SAXS analysis	Thermophile	(Sharma et al., 2019)
								(Akinosho et al., 2014)
Bacteria	β-glucosidase	Sinorhizobium meliloti	25 - 30	45	Monomer	Gel filtration chromatography, native PAGE and zymogram	Mesophile	(Kim et al., 2010)
								(Kuykendall et al., 2015)
								(Galardini et al., 2013)
Bacteria	Glycoside hydrolase (CoGH1A)	Caldicellulosiruptor owensensis	75	75 - 85	Monomer and trimer	Gel filtration chromatography	Extreme thermophile	(Peng et al., 2016)
								(Huang et al., 1998)
Bacteria	β-glucan glucohydrolase (BglA)	Clostridium cellulovorans	37	50	Dimer	Native PAGE and zymogram	Mesophile	(Kosugi et al., 2006)
								(Rainey et al., 2015)
								(Tamaru et al., 2011)
Bacteria	β-glucosidase (DtGH)	Dictyoglomus thermophilum	73	90	Dimer	Gel filtration chromatography	Extreme thermophile	(Zou et al., 2012)
								(Patel, 2015)
								(Ding et al., 2000)
Bacteria	β-glucosidase (Tm-BglA)	Thermatoga maritima	80	90	Dimer	Gel filtration chromatography (this work)	Hyperthermophile	(Song et al., 2011)
								(Xue et al., 2015)
								(Nesbø et al., 2015)
Bacteria	β-glucosidase	Caldicellulosiruptor saccharolyticus	70	70	Dimer	Gel filtration chromatography	Thermophilic	(Hong et al., 2009)
Bacteria	β-galactosidase from (CcGH1)	Clostridium cellulolyticum H10	32 - 35	60	Dimer and tetramer	Native PAGE and zymogram	Mesophile	(Liu et al., 2010)
								(Rainey et al., 2015)
								(Petitdemange et al., 1984)
Bacteria	β-glucosidase (reBglM1)	Marinomonas MWYL1	20 - 40	40	Trimer	Gel filtration chromatography (this work)		(Zhao et al., 2012)
								(John G. Holt et al., 1994)
Bacteria	β-glucosidase (DturβGlu)	Dictyoglomus turgidum	72	80	Tetramer	Gel filtration chromatography	Hyperthermophile	(Fusco et al., 2018)
								(Patel, 2015)
								(Fusco et al., 2018)
Bacteria	β-glucosidase (EaBglA)	Exiguobacterium antarcticum B7	-6 - 40	30	Tetramer	Gel filtration chromatography	Psychrophilic	(Zanphorlin et al., 2016)
								(Vishnivetskaya et al., 2007)
								(Yoo et al., 2019)
Bacteria	β-glucosidase	Sphingopyxis alaskensis	≈ 37	50	Tetramer	Gel filtration chromatography		(Shin and Oh, 2014)
								(Yabuuchi and Kosako, 2015)
Bacteria	β-glycosidase (Aaβ-gly)	Alicyclobacillus acidocaldarius	60 - 65	85	Octamer	Gel filtration chromatography	Thermophile	(Lauro et al., 2006)
								(Darland and Brock, 1971)
Bacteria	β -glucosidase (CglT)	Thermoanaerobacter brockii	65 - 70	75	Not reported		Thermophile	(Breves et al., 1997)
								(Onyenwoke and Wiegel, 2015a)
Bacteria	β-Glycoside Hydrolases (CfBgl1)	Cellulomonas fimi	≈30	40	Not reported		Mesophile	(Gao and Wakarchuk, 2014)
								(Stackebrandt and Schumann, 2015)
								(Clarke et al., 1996)
Bacteria	β-glucosidase from (FiBgl1A)	Fervidobacterium islandicum	65	90	Not reported		Extreme thermophile	(Jabbour et al., 2012)
								(Huber and Stetter, 2015b)
								(Huber et al., 1990)
Bacteria	β -glucosidase (Bgl1)	Sphingomonas paucimobilis	25 - 30	50	Not reported		Mesophile	(Marques et al., 2003)
								(Yabuuchi and Kosako, 2015)
								(Balkwill D.L., J.K. Fredrickson, 2006)
Bacteria	β-glucosidase (bglSp)	Sphingomonas sp. 2F2	25 - 30	37	Not reported		Mesophile	(Wang et al., 2011)
								(Yabuuchi and Kosako, 2015)
								(Balkwill D.L., J.K. Fredrickson, 2006)
Bacteria	β-glucosidase (bglX)	Lactococcus sp. FSJ4	28 - 30	40	Not reported		Mesophile	(Fang et al., 2014)
								(Teuber, 2015)
Bacteria	β-glucosidase from (BglPm)	Paenibacillus mucilaginosus KCTC 3870T	28 - 40	45	Not reported			(Cui et al., 2014)
								(Fergus G. Priest, 2015)
Bacteria	β-glucosidase (AsBG1)	Alicyclobacillus sp. A4	60	55	Not reported		Thermophile	(Cao et al., 2018)
								(Bai et al., 2010)
								(Gordon, 2017)
Bacteria	β-glucosidase (Te-BglA)	Thermoanaerobacter ethanolicus JW200	69	80	Not reported		Extreme thermophile	(Song et al., 2011)
								(Onyenwoke and Wiegel, 2015a)
								(Wiegel and Ljungdahl, 1981)
Bacteria	β-glucosidase (Bglp)	Anoxybacillus flavithermus subsp. yunnanensis E13T	60	60	Not reported		Thermophile	(Liu et al., 2017)
								(Pikuta, 2015)
Bacteria	β-Glucosidase (Bgl)	Bacillus circulans subsp. Alkalophilus	30 - 37	50 - 55	Not reported		Mesophile	(Paavilainen et al., 1993)
								(Logan and Vos, 2015)
Bacteria	β-glucosidase (Bhbgl)	Bacillus halodurans C-125	15 - 55	50	Not reported		Mesophile	(Xu et al., 2011)
								(Logan and Vos, 2015)
								(Lee et al., 2005)
Bacteria	β-glucosidase (bgl)	Thermoanaerobacterium thermosaccharolyticum DSM 571	55 - 62	70	Not reported		Thermophile	(Pei et al., 2012)
								(Onyenwoke and Wiegel, 2015b)
Bacteria	β-glucosidase (BglC)	Thermobifida fusca	35 - 53	50	Not reported		Thermophile	(Spiridonov and Wilson, 2001)
								(Trujillo and Goodfellow, 2015)
Bacteria	β-1,4-glucosidase (BglA)	Thermotoga petrophila RKU-1	80	80 - 90	Not reported		Hyperthermophile	(Haq et al., 2012)
								(Nesbø et al., 2015)
Bacteria	β-glucosidase (DT-Bgl)	Anoxybacillus sp. DT3-1	55	70	Not reported		Thermophile	(Chan et al., 2016)
								(Chai et al., 2012)
Bacteria	β-glucosidase (BGL)	Thermoanaerobacterium aotearoense P8G3#4	60 - 63	60	Not reported		Thermophile	(Yang et al., 2015)
								(Onyenwoke and Wiegel, 2015b)
Bacteria	β-glucosidase (Tt-bgl)	Thermotoga thermarum DSM 5069T	70	90	Not reported		Hyperthermophile	(Zhao et al., 2013a)
								(Windberger et al., 1989)
Bacteria	β-glucosidase (BglA)	Exiguobacterium sp. DAU5	27 - 30	45	Not reported			(Chang et al., 2011)
								(Chang et al., 2013)
Bacteria	β-glucosidase (bglH)	Bacillus licheniformis	49	50	Not reported		Mesophile	(Zahoor et al., 2011)
								(Lavermicocca et al., 2016)
Bacteria	β-Glucosidase (SC1059)	Streptomyces Coelicolor A3 (2)	25 - 35	35	Not reported		Mesophile	(Gu et al., 2013)
								(Kämpfer, 2015)
								(Ge et al., 2010)
Bacteria	β-glucosidase (SC7558)	Streptomyces Coelicolor A3 (2)	25 - 35	35	Not reported		Mesophile	(Gu et al., 2013)
								(Kämpfer, 2015)
								(Ge et al., 2010)
Bacteria	6-phospho-β-glucosidase (Asb)	Pectobacterium carotovorum subsp. carotovorum LY34	27 - 30	40	Not reported			(An et al., 2005)
								(Hauben et al., 2015)
Bacteria	β-glucosidase (CasB)	Pectobacterium carotovorum subsp. carotovorum LY34	27 - 30	40	Not reported			(Kim et al., 2013)
								(Hauben et al., 2015)
Bacteria	β-glucosidase (BglY)	Pectobacterium carotovorum subsp. carotovorum LY34	27 - 30	40	Not reported			(An et al., 2012)
								(Hauben et al., 2015)
Bacteria	β-glucosidase (celG)	Pectobacterium carotovorum subsp. carotovorum LY34	27 - 30	40	Not reported			(Hong et al., 2007)
								(Hauben et al., 2015)
Bacteria	6-phospho-β-glucosidase (Ascb)	Pectobacterium carotovorum subsp. carotovorum LY34	27 - 30	40	Not reported			(An et al., 2005)
								(Hauben et al., 2015)
Bacteria	β-glucosidase (AcBg)	Acidothermus cellulolyticus 11B	55	70	Not reported		Thermophile	(Li et al., 2018)
								(Barabote et al., 2009)
Bacteria	β-glucosidase (H0HC94)	Agrobacterium tumefaciens 5A	25 -28	52	Not reported		Mesophile	(Goswami et al., 2016)
								(Goswami et al., 2017)
								(Young et al., 2015)
Bacteria	β-glucosidases (BglC)	Bacillus sp. SJ-10	30 - 40	40	Not reported		Mesophile	(Lee et al., 2015)
								(Jang et al., 2018)
								(Logan and Vos, 2015)
Bacteria	β-glucosidase (BglB)	Bacillus subtilis RA10	28 - 30	50	Not reported		Mesophile	(Tiwari et al., 2017)
								(Logan and Vos, 2015)
Bacteria	β-glucosidase (CbBgl1A)	Caldicellulosiruptor bescii	72 - 75	85	Not reported		Extreme thermophilic	(Bai et al., 2013)
								(Yang et al., 2010)
Bacteria	β-galactosidase (GkGal1A)	Geobacillus kaustophilus HTA426	60	70	Not reported		Thermophile	(Shanshan et al., 2014)
								(Takami et al., 2004)
Bacteria	6-phospho-β-galactosidase (LacG)	Lactobacillus casei strain BL23	30 - 40	41	Not reported		Mesophile	(Bidart et al., 2018)
								(Hammes and Hertel, 2015)
Bacteria	Phospho-β-galactosidase (LacG1)	Lactobacillus gasseri	30 - 40	40	Not reported		Mesophile	(Honda et al., 2012)
								(Hammes and Hertel, 2015)
Bacteria	Phospho-β-galactosidase (rLacG2)	Lactobacillus gasseri	30 - 40	50	Not reported		Mesophile	(Honda et al., 2012)
								(Hammes and Hertel, 2015)
Bacteria	Phospho-β-glucosidase (CelD)	Oenococcus oeni	22	40	Not reported			(Capaldo et al., 2011)
								(Dicks and Holzapfel, 2015)
Bacteria	β-glucosidase (bglsG)	Streptomyces griseus subsp. griseus	25 - 35	69	Not reported		Mesophile	(Kumar et al., 2017)
								(Kämpfer et al., 2014)
								(Lacey, 1978)
Eukaryota	Β-glucosidase (hCBG)	Homo sapiens	37	50	Monomer	Native PAGE and gel filtration chromatography	Mesophile	(Daniels et al., 1981)
								(Berrin et al., 2002)
								(Victor E. Del Bene., 1990)
								(De Farias and Bonato, 2002)
Eukaryota	β-glucosidase (MbmgBG1)	Macrotermes barneyi	20 - 28	50	Monomer	Native PAGE and zymogram		(Wu et al., 2012)
								(Wang Z. Y. et al., 2009)
Eukaryota	Β-glucosidase (bgl4)	Humicola grisea var. thermoidea IF09854	38 - 46	55	Monomer	Gel filtration chromatography	Thermophile	(Takashima et al., 1996)
								(Takashima et al., 1999)
								(Madan and Thind, 1998)
Eukaryota	β-glucosidase from (rThBgl)	Trichoderma harzianum	28 - 32	40	Monomer	Gel filtration chromatography	Mesophile	(Santos et al., 2016)
								(Radhakrishna et al., 1988)
Eukaryota	β-glucosidase	Aspergillus oryzae	30	50	Monomer	Gel filtration chromatography		(Riou et al., 1998)
								(Sakurai et al. 2014)
Eukaryota	β-glucosidase (OsTAGG1)	Oryza sativa Japonica Group	25 - 30	50	Monomer	Gel filtration chromatography		(Wakuta et al. 2010)
								(Fageria et al., 2011)
Eukaryota	β-glucosidase (Os3BGlu6)	Rice (Oryza sativa)	25 - 30	40 – 55	Monomer	Crystal structure	Mesophile	(Seshadri et al., 2009)
								(Fageria et al., 2011)
								(Banerjee et al., 2019)
Eukaryota	β-glucosidase (BGQ60)	Seeds of barley (Hordeum vulgare L.)	18	60	Monomer	Gel filtration chromatography		(Leah et al., 1995)
								(Fageria et al., 2011)
Eukaryota	β-glucosidase (Os3bglu7)	Oryza sativa Japonica Group	25 - 30	30	Monomer	Gel filtration chromatography		(Opassiri et al., 2013)
								(Kuntothom et al. 2009)
								(Fageria et al., 2011)
Eukaryota	β-glucosidase	Aspergillus niger	30 - 35	50	Dimer	Gel filtration chromatography		(Watanabe et al., 1992)
								(Alborch et al. 2011)
Eukaryota	β-thioglucoside hydrolase (TGG1)	Arabidopsis thaliana	23 - 25	50	Dimer	Gel filtration chromatography	Mesophile	(Zhou et al., 2012)
								(Rivero-Lepinckas et al., 2006)
								(Banerjee et al., 2019)
Eukaryota	β-thioglucoside hydrolase (TGG2)	Arabidopsis thaliana	23 - 25	50	Dimer	Gel filtration chromatography	Mesophile	(Zhou et al., 2012)
								(Rivero-Lepinckas et al., 2006)
								(Banerjee et al., 2019)
Eukaryota	β-galactosidase-like enzyme (BglA)	Sporobolomyces singularis	25	45	Dimer	Gel filtration chromatography		(Ishikawa et al., 2005)
								(Hamamoto et al., 2011)
Eukaryota	β-glucosidase (Glu1)	Maize (Zea mays L.)	21 - 27	50	Dimer	Cation exchange chromatography, crystallographic data and gel filtration chromatography		(Esen, 1992)
								(Chang et al., 2013)
								(Czjzek et al., 2001)
								(Greaves, 1996)
Eukaryota	β-glucosidase	Candida wickerhamii	30	35	Dimer	Gel filtration chromatography		(Skory and Freer, 1994)
								(Freer, 1985)
								(Kilian et al., 1983)
Eukaryota	Isoflavone conjugate-specific β-glucosidase (GmICHG)	Glycine max	20 - 30	30	Dimer	Gel filtration chromatography		(Hsieh and Graham, 2001)
								(Hofstra, 1972)
								(Hesketh et al. 1973)
Eukaryota	β-galactosidase/β-glucosidase	Hamamotoa singularis ATCC 24193	25	45	Dimer	Gel filtration chromatography		(Ishikawa et al. 2005)
								(Rodrigues de Miranda, 1984)
Eukaryota	β-glucosidase	Malus domestica	21 - 26	70	Dimer	Gel filtration chromatography		(Yu et al. 2007)
								(Calderon-Zavala et al. 2004)
Eukaryota	β-glucosidase (ICHG)	Cyamopsis tetragonoloba (guar)	25 - 35	37	Trimer	Gel filtration chromatography		(Asati and Sharma, 2019)
								(Gresta et al., 2018)
Eukaryota	β -glucosidase gene (bgl2)	Trichoderma reesei	25 - 30	40	Tetramer	Gel filtration chromatography	Mesophile	(Takashima et al., 1996)
								(Takashima et al., 1999)
								(Singh et al., 2014)
								(Adav et al., 2012)
Eukaryota	Isoflavonoid 7-O-β-apiosyl-β-glucose β-glycosidase	Dalbergia nigrescens KURZ	30.5	65	Tetramer	Gel filtration chromatography		(Chuankhayan et al., 2005)
								(Ferraz-Grande and Takaki, 2001)
Eukaryota	β-1,4-glucosidase (BGL)	Fusarium oxysporum	25	60	Pentamer	Gel filtration chromatography	Mesophile	(Zhao et al., 2013b)
								(Hibar et al., 2006)
								(Liu et al., 2006)
Eukaryota	β-glucosidase	Secale cereale	20	25-30	Hexamer	Gel filtration chromatography		(Sue et al. 2000) (Sue et al. 2006)
								(White et al. 1991)
Eukaryota	β-glucosidase (NfBGL595)	Neosartorya fischeri NRRL181	26 - 45	40	Octamer	Gel filtration chromatography	Thermophile	(Ramachandran et al., 2012)
								(Nielsen et al., 1988)
								(Järv et al., 2004)
Eukaryota	β-glucosidase	Aspergillus fischeri	37	40	Octamer	Gel filtration chromatography		(Ramachandran et al. 2012)
								(Lamoth, 2016)
Eukaryota	Strictosidine β-glucosidase	Catharanthus roseus	20 - 27	30	Multimeric	Native PAGE		(Geerlings et al., 2000)
								(Hemscheidt and Zenk, 1980)
								(Pandey, 2017)
Eukaryota	Myrosinase (TGG4)	Arabidopsis thaliana	23 - 25	70	Not reported		Mesophile	(Andersson et al., 2009)
								(Rivero-Lepinckas et al., 2006)
								(Banerjee et al., 2019)
Eukaryota	Myrosinase (TGG5)	Arabidopsis thaliana	23 - 25	60	Not reported		Mesophile	(Andersson et al., 2009)
								(Rivero-Lepinckas et al., 2006)
								(Banerjee et al., 2019)
Eukaryota	β-glucosidase (Cel1B)	Trichoderma reesei	25 - 30	40	Not reported		Mesophile	(Guo et al., 2016)
								(Singh et al., 2014)
								(Adav et al., 2012)
Eukaryota	β -glucosidase (CgBG1)	Coptotermes gestroi	33.6 - 38.6	56	Not reported			(Franco Cairo et al., 2013)
								(Cao and Su, 2016)
Eukaryota	β-glucosidase	Bombyx mori	23 - 28	35	Not reported			(Byeon et al., 2005)
								(Rahmathulla, 2012)
Eukaryota	β-primeverosidase	Camellia sinensis	20	45	Not reported			(Ijima et al., 1998)
								(Lu et al., 2019)
Eukaryota	Ipecoside β-glucosidase	Carapichea ipecacuanha	23 - 25	55 - 60	Not reported			(Nomura et al., 2008)
								(Trujillo et al. 2017)
Eukaryota	Myrosinase (TGG1)	Carica papaya	22 - 26	40	Not reported			(Nong et al. 2010)
								(Allan and Jager, 1978)
Eukaryota	Myrosinase (TGG2)	Carica papaya	22 - 26	40	Not reported			(Wang et al., 2009)
								(Allan and Jager, 1978)
Eukaryota	β-glucosidase	Coptotermes formosanus	30.2 - 35.7	42 - 54	Not reported			(Zhang et al. 2010)
								(Cao and Su, 2016)
Eukaryota	Acyl-glucose-dependent anthocyanin β-glucosyltransferase (DgAA7BG-GT1)	Delphinium grandiflorum	15 - 25	35	Not reported			(Nishizaki et al. 2013)
								(Sasaki et al.)
Eukaryota	Acyl-glucose-dependent anthocyanin β-glucosyltransferase (DgAA7BG-GT2)	Delphinium grandiflorum	15 - 25	35	Not reported			(Nishizaki et al. 2013)
								(Sasaki et al. 2007)
Eukaryota	Acyl-glucose–dependent anthocyanin 5(7)-O-glucosyltransferase (Dg AA7GT)	Delphinium grandiflorum	15 - 25	40	Not reported			(Matsuba et al., 2010)
								(Sasaki et al.,2007)
Eukaryota	Rutinase	Fagopyrum tataricum	30	50	Not reported			(Jia et al., 2019)
								(Xoxiong et al. 2011)
Eukaryota	β-mannosidase / β-glucosidase (HvBII)	Hordeum vulgare subsp. vulgare	18	30	Not reported			(Kuntothom et al. 2009)
								(Fageria et al., 2011)
Eukaryota	β-glucosidase (Os3bglu8)	Oryza sativa Japonica Group	25 - 30	30	Not reported			(Kuntothom et al. 2009)
								(Fageria et al., 2011)
Eukaryota	β-glucosidase (Os7bglu26)	Oryza sativa Japonica Group	25 - 30	40	Not reported			(Kuntothom et al. 2009)
								(Fageria et al., 2011)
Eukaryota	β-glucosidase	Phialophora sp. G5 / CGMCC 3328	27 - 30	50	Not reported			(Li et al. 2013)
								(Li et al. 2017)
Eukaryota	Myrosinase	Raphanus sativus	23	37	Not reported			(Jwanny et al. 1995)
								(Nieuwhof, 1976)
Eukaryota	β-glucosidase (Llbglu1)	Leucaena leucocephala (subabul)	25 - 30	45	Not reported			(Shaik et al., 2013)
								(Shelton and Brewbaker, 1994)
Eukaryota	Acyl-glucose–dependent anthocyanin 5(7)-O-glucosyltransferase (Dc AA5GT)	Dianthus caryophyllus	10 - 15	45	Not reported			(Matsuba et al., 2010)
								(Wan et al., 2015)
Eukaryota	β -mannosidase	Lycopersicon esculentum Mill	18 - 28	40	Not reported			(Mo and Bewley, 2002)
								(Saeed et al., 2007)
Adav, S.S., Chao, L.T., and Sze, S.K. (2012). Quantitative secretomic analysis of Trichoderma reesei strains reveals enzymatic composition for lignocellulosic biomass degradation. Mol. Cell. Proteomics 11, M111.012419.
Aguilar, C.F., Sanderson, I., Moracci, M., Ciaramella, M., Nucci, R., Rossi, M., and Pearl, L.H. (1997). Crystal structure of the β-glycosidase from the hyperthermophilic archeon sulfolobus solfataricus: Resilience as a key factor in thermostability. J. Mol. Biol. 271, 789–802.
Akinosho, H., Yee, K., Close, D., and Ragauskas, A. (2014). The emergence of Clostridium thermocellum as a high utility candidate for consolidated bioprocessing applications. Front. Chem. 2, 66.
Alborch, L., Bragulat, M.R., Abarca, M.L., Cabañes, F.J. (2011). Effect of water activity, temperature and incubation time on growth and ochratoxin A production by Aspergillus niger and Aspergillus carbonarius on maize kernels. Int J Food Microbiol 147, 53-57
Allan, P., Jager, J. (1978). Net photosynthesis in macadamia and papaw and the possible alleviation of heat stress. Crop Prod 7, 125-128
An, C.L., Kim, M.K., Kang, T.H., Kim, J., Kim, H., and Yun, H.D. (2012). Cloning and biochemical analysis of β-glucoside utilization (bgl) operon without phosphotransferase system in Pectobacterium carotovorum subsp. carotovorum LY34. Microbiol. Res. 167, 461–469.
An, C.L., Lim, W.J., Hong, S.Y., Shin, E.C., Kim, M.K., Lee, J.R., Park, S.R., Woo, J.G., Lim, Y.P., and Yun, H.D. (2005). Structural and biochemical analysis of the asc operon encoding 6-phospho-β-glucosidase in Pectobacterium carotovorum subsp. carotovorum LY34. Res. Microbiol. 156, 145–153.
Andersson, D., Chakrabarty, R., Bejai, S., Zhang, J., Rask, L., and Meijer, J. (2009). Myrosinases from root and leaves of Arabidopsis thaliana have different catalytic properties. Phytochemistry 70, 1345–1354.
Asati, V., and Sharma, P.K. (2019). Purification and characterization of an isoflavones conjugate hydrolyzing β-glucosidase (ICHG) from Cyamopsis tetragonoloba (guar). Biochem. Biophys. Reports 20, 100669.
Atomi, H., Fukui, T., Kanai, T., Morikawa, M., and Imanaka, T. (2004). Description of Thermococcus kodakaraensis sp. nov., a well studied hyperthermophilic archaeon previously reported as Pyrococcus sp. KOD1. Archaea 1, 263–267.
Bai, A., Zhao, X., Jin, Y., Yang, G., and Feng, Y. (2013). A novel thermophilic β-glucosidase from Caldicellulosiruptor bescii: Characterization and its synergistic catalysis with other cellulases. J. Mol. Catal. B Enzym. 85–86, 248–256.
Bai, Y., Wang, J., Zhang, Z., Yang, P., Shi, P., Luo, H., Meng, K., Huang, H., and Yao, B. (2010). A new xylanase from thermoacidophilic Alicyclobacillus sp. A4 with broad-range pH activity and pH stability. J. Ind. Microbiol. Biotechnol. 37, 187–194.
Balkwill D.L., J.K. Fredrickson, and M.F.R. (2006). Sphingomonas and Related Genera. In The Prokaryotes: An Evolving Electronic Resource for the Microbiological Community.
Banerjee, R., Kumar, G.V., and Kumar, S.P.J. (2019). Omics-based approaches in plant biotechnology.
Barabote, R.D., Xie, G., Leu, D.H., Normand, P., Necsulea, A., Daubin, V., Médigue, C., Adney, W.S., Xin, C.X., Lapidus, A., et al. (2009). Complete genome of the cellulolytic thermophile Acidothermus cellulolyticus IIB provides insights into its ecophysiological and evolutionary adaptations. Genome Res. 19, 1033–1042.
Bauer, M.W., Bylina, E.J., Swanson, R. V., and Kelly, R.M. (1996). Comparison of a β-glucosidase and a β-mannosidase from the hyperthermophilic archaeon Pyrococcus furiosus. Purification, characterization, gene cloning, and sequence analysis. J. Biol. Chem. 271, 23749–23755.
Berrin, J., Mclauchlan, W.R., Needs, P., Williamson, G., Puigserver, A., Kroon, P.A., and Juge, N. (2002). Functional expression of human liver cytosolic b -glucosidase in Pichia pastoris. Insights into its role in the metabolism of dietary glucosides. Eur. J. Biochem. 258, 249–258.
Bidart, G.N., Rodríguez-Díaz, J., Pérez-Martínez, G., and Yebra, M.J. (2018). The lactose operon from Lactobacillus casei is involved in the transport and metabolism of the human milk oligosaccharide core-2 N-acetyllactosamine. Sci. Rep. 8, 7152.
Breves, R., Bronnenmeier, K., Wild, N., Lottspeich, F., Staudenbauer, W.L., Ju¨, J., and Hofemeister, J. (1997). Genes Encoding Two Different-Glucosidases of Thermoanaerobacter brockii Are Clustered in a Common Operon. Appl. Environ. Microbiol. 63, 3902–3910.
Brognaro, H., Almeida, V.M., de Araujo, E.A., Piyadov, V., Santos, M.A.M., Marana, S.R., and Polikarpov, I. (2016). Biochemical Characterization and Low-Resolution SAXS Molecular Envelope of GH1 β-Glycosidase from Saccharophagus degradans. Mol. Biotechnol. 58, 777–788.
Busse, H.-J. (2015). Micrococcus. In Bergey’s Manual of Systematics of Archaea and Bacteria.
Byeon, G.M., Lee, K.S., Gui, Z.Z., Kim, I., Kang, P.D., Lee, S.M., Sohn, H.D. and Jin B.R. (2005). A digestive beta-glucosidase from the silkworm, Bombyx mori: cDNA cloning, expression and enzymatic characterization. Comp Biochem Physiol B Biochem Mol Biol 141: 418-427
Cairo, J.P.L.F., Oliveira, L.C., Uchima, C.A., Alvarez, T.M., Citadini, A.S., Cota, J., Leonardo, F.C., Costa-Leonardo, A.M., Carazzolle, M.F., Costa, F.F., Pereira, G.A.G. and Squina, F.M. (2013). Deciphering the synergism of endogenous glycoside hydrolase families 1 and 9 from Coptotermes gestroi. Insect Biochem Molec 43, 970-981
Calderon-Zavala, G., Lakso, A.N. and Piccioni R.M. (2004). Temperature effects on fruit and shoot growth in the apple (Malus domestica) early in the season. Acta Hortic 636, 447-453
Cao, H., Zhang, Y., Shi, P., Ma, R., Yang, H., Xia, W., Cui, Y., Luo, H., Bai, Y., and Yao, B. (2018). A highly glucose-tolerant GH1 β-glucosidase with greater conversion rate of soybean isoflavones in monogastric animals. J. Ind. Microbiol. Biotechnol. 45, 369–378.
Cao, R. and Su, N.Y. (2016). Temperature preferences of four subterranean termite species (Isoptera: Rhinotermitidae) and temperature dependent survivorship and wood-consumption rate. Ann Entomol Soc Am 109, 64-71
Capaldo, A., Walker, M.E., Ford, C.M., and Jiranek, V. (2011). β-Glucoside metabolism in Oenococcus oeni: Cloning and characterization of the phospho-β-glucosidase CelD. J. Mol. Catal. B Enzym. 69, 27–34.
Cayol, J.-L., Ollivier, B., and Garcia, J.-L. (2015). Halothermothrix. In Bergey’s Manual of Systematics of Archaea and Bacteria.
Chai, Y.Y., Kahar, U.M., Salleh, M.M., Illias, R.M., and Mau Goh, K. (2012). Isolation and characterization of pullulan-degrading Anoxybacillus species isolated from Malaysian hot springs. Environ. Technol. (United Kingdom) 33, 1231–1238.
Chan, C.S., Sin, L.L., Chan, K.G., Shamsir, M.S., Manan, F.A., Sani, R.K., and Goh, K.M. (2016). Characterization of a glucose-tolerant β-glucosidase from Anoxybacillus sp. DT3-1. Biotechnol. Biofuels 9, 174.
Chang, J., Lee, Y.S., Fang, S.J., Park, I.H., and Choi, Y.L. (2013). Recombinant expression and characterization of an organic-solvent-tolerant α-amylase from exiguobacterium sp. DAU5. Appl. Biochem. Biotechnol. 169, 1870–1883.
Chang, J., Park, I.H., Lee, Y.S., Ahn, S.C., Zhou, Y., and Choi, Y.L. (2011). Cloning, expression, and characterization of β-glucosidase from Exiguobacterium sp. DAU5 and transglycosylation activity. Biotechnol. Bioprocess Eng. 16, 97–106.
Chuankhayan, P., Hua, Y., Svasti, J., Sakdarat, S., Sullivan, P.A. and Cairns, J.R.K. (2005). Purification of an isoflavonoid 7-O-β-apiosyl-glucoside β-glycosidase and its substrates from Dalbergia nigrescens Kurz. Phytochemistry 66, 1880-1889
Clarke, J.H., Davidson, K., Gilbert, H.J., Fontes, C.M.G.A., and Hazlewood, G.P. (1996). A modular xylanase from mesophilic Cellulomonas fimi contains the same cellulose-binding and thermostabilizing domains as xylanases from thermophilic bacteria . FEMS Microbiol. Lett. 139, 27–35.
Cui, C.-H., Kim, J.-K., Kim, S.-C., and Im, W.-T. (2014). Characterization of a Ginsenoside-Transforming β-glucosidase from Paenibacillus mucilaginosus and Its Application for Enhanced Production of Minor Ginsenoside F2. PLoS One 9, e85727.
Czjzek, M., Cicek, M., Zamboni, R., Burmeister, W.P., Bevan, D.R., Henrissat, B., and Esen, A. (2001). Crystal structure of a monocotyledon (maize ZMGlu1) β-glucosidase and a model of its complex with p-nitrophenyl β-D-thioglucoside. Biochem. J 354, 37–46.
da Costa, M.S., Fernanda Nobre, M., and Rainey, F.A. (2015). Thermus. In Bergey’s Manual of Systematics of Archaea and Bacteria.
Da̧browski, S., Maciuńska, J., and Synowiecki, J. (1998). Cloning and nucleotide sequence of the thermostable β-galactosidase gene from Pyrococcus woesei in Escherichia coli and some properties of the isolated enzyme. Appl. Biochem. Biotechnol. - Part B Mol. Biotechnol. 10, 217–222.
Da̧browski, S.S., Sobiewska, G., Maciuńska, J., Synowiecki, J., and Kur, J. (2000). Cloning, expression, and purification of the His6-tagged thermostable β-galactosidase from Pyrococcus woesei in Escherichia coli and some properties of the isolated enzyme. Protein Expr. Purif. 19, 107–112.
Daniels, L.B., Coyle, P.J., Chiao, Y.B., Glew, R.H., and Labow, R.S. (1981). Purification and characterization of a cytosolic broad specificity β-glucosidase from human liver. J. Biol. Chem. 256, 13004–13013.
Darland, G., and Brock, T.D. (1971). Bacillus acidocaldarius sp.nov., an Acidophilic Thermophilic Spore-forming Bacterium. J. Gen. Microbiol. 67, 9–15.
De Farias, S.T., and Bonato, M.C.M. (2002). Preferred codons and amino acid couples in hyperthermophiles. Genome Biol. 3, preprint0006.1.
Dicks, L.M.T., and Holzapfel, W.H. (2015). Oenococcus. In Bergey’s Manual of Systematics of Archaea and Bacteria.
Ding, Y.H.R., Ronimus, R.S., and Morgan, H.W. (2000). Sequencing, cloning, and high-level expression of the pfp gene, encoding a PP(i)-dependent phosphofructokinase from the extremely thermophilic eubacterium Dictyoglomus thermophilum. J. Bacteriol. 182, 4661–4666.
Dion, M., Fourage, L., Hallet, J.N., and Colas, B. (1999). Cloning and expression of a beta-glycosidase gene from Thermus thermophilus. Sequence and biochemical characterization of the encoded enzyme. Glycoconj. J. 16, 27–37.
Ekborg, N.A., Gonzalez, J.M., Howard, M.B., Taylor, L.E., Hutcheson, S.W., and Weiner, R.M. (2005). Saccharophagus degradans gen. nov., sp. nov., a versatile marine degrader of complex polysaccharides. Int. J. Syst. Evol. Microbiol. 55, 1545–1549.
Esen, A. (1992). Purification and Partial Characterization of Maize (Zea mays L.) β-Glucosidase. Plant Physiol 98, 174–182.
Ezaki, S., Miyaoku, K., Nishi, K.I., Tanaka, T., Fujiwara, S., Takagi, M., Atomi, H., and Imanaka, T. (1999). Gene analysis and enzymatic properties of thermostable β-glycosidase from Pyrococcus kodakaraensis KOD1. J. Biosci. Bioeng. 88, 130–135.
Fageria, N.K., Baligar, V.C., and Jones, C.A. (2011). Growth and mineral nutrition of field crops.
Fan, H.X., Miao, L.L., Liu, Y., Liu, H.C., and Liu, Z.P. (2011). Gene cloning and characterization of a cold-adapted β-glucosidase belonging to glycosyl hydrolase family 1 from a psychrotolerant bacterium Micrococcus antarcticus. Enzyme Microb. Technol. 49, 94–99.
Fang, S., Chang, J., Lee, Y.S., Guo, W., Choi, Y.L., and Zhou, Y. (2014). Cloning and characterization of a new broadspecific β-glucosidase from Lactococcus sp. FSJ4. World J. Microbiol. Biotechnol. 30, 213–223.
Fergus G. Priest, H. (2015). Paenibacillus. In Bergey’s Manual of Systematics of Archaea and Bacteria.
Ferraz-Grande, F.G.A. and Takaki, M. (2001). Temperature dependent seed germination of Dalbergia nigra allem (Leguminosae). Braz Arch Biol Technol 44, Dec 2001
Fiala, G., and Stetter, K.O. (1986). Pyrococcus furiosus sp. nov. represents a novel genus of marine heterotrophic archaebacteria growing optimally at 100°C. Arch. Microbiol. 145, 56–61.
Franco Cairo, J.P.L., Oliveira, L.C., Uchima, C.A., Alvarez, T.M., Citadini, A.P. da S., Cota, J., Leonardo, F.C., Costa-Leonardo, A.M., Carazzolle, M.F., Costa, F.F., et al. (2013). Deciphering the synergism of endogenous glycoside hydrolase families 1 and 9 from Coptotermes gestroi. Insect Biochem. Mol. Biol. 43, 970–981.
Freer, S.N. (1985). Purification and characterization of the extracellular β-glucosidase produced by Candida wickerhamii. Arch Biochem Biophys 232, 512-522
Fusco, F.A., Fiorentino, G., Pedone, E., Contursi, P., Bartolucci, S., and Limauro, D. (2018). Biochemical characterization of a novel thermostable β-glucosidase from Dictyoglomus turgidum. Int. J. Biol. Macromol. 113, 783–791.
Galardini, M., Bazzicalupo, M., Biondi, E., Brambilla, E., Brilli, M., Bruce, D., Chain, P., Chen, A., Daligault, H., Davenport, K.W., et al. (2013). Permanent draft genome sequences of the symbiotic nitrogen fixing Ensifer meliloti strains BO21CC and AK58. Stand. Genomic Sci. 9, 325-333.
Gao, J., and Wakarchuk, W. (2014). Characterization of five β-glycoside hydrolases from Cellulomonas fimi ATCC 484. J. Bacteriol. 196, 4103–4110.
Ge, Y.D., Cao, Z.Y., Wang, Z. Da, Chen, L.L., Zhu, Y.M., and Zhu, G.P. (2010). Identification and biochemical characterization of a thermostable malate dehydrogenase from the mesophile Streptomyces coelicolor A3(2). Biosci. Biotechnol. Biochem. 74, 2194–2201.
Geerlings, A., Ibañez, M.M.L., Memelink, J., van der Heijden, R. and Verpoorte, R. (2000). Molecular cloning and analysis of strictosidine β-D-glucosidase, an enzyme in terpenoid indole alkaloid biosynthesis in Catharanthus roseus. J Biol Chem 275, 3051-3056
Gordon, A. (2017). Case study: Addressing the problem of Alicyclobacillus in tropical beverages. In Food Safety and Quality Systems in Developing Countries.
Goswami, S., Das, S., and Datta, S. (2017). Understanding the role of residues around the active site tunnel towards generating a glucose-tolerant β-glucosidase from Agrobacterium tumefaciens 5A. Protein Eng. Des. Sel. 30, 523–530.
Goswami, S., Gupta, N., and Datta, S. (2016). Using the β-glucosidase catalyzed reaction product glucose to improve the ionic liquid tolerance of β-glucosidases. Biotechnol. Biofuels 9, 72.
Greaves, J.A. (1996). Improving suboptimal temperature tolerance in maize-the search for variation. J. Exp. Bot. 47, 307–323.
Gresta, F., Cristaudo, A., Trostle, C., Anastasi, U., Guarnaccia, P., Catara, S., and Onofri, A. (2018). Germination of guar (Cyamopsis tetragonoloba (L.) Taub.) genotypes with reduced temperature requirements. Aust. J. Crop Sci. 12, 954–960.
Gu, M.Z., Wang, J.C., Liu, W.B., Zhou, Y., and Ye, B.C. (2013). Expression and displaying of β-glucosidase from Streptomyces coelicolor A3 in Escherichia coli. Appl. Biochem. Biotechnol. 170, 1713–1723.
Gu, N., Kim, J., Kim, H., You, D., Kim, H., Jeon, S., and Ioeng, J.B.I.B. (2009). Gene cloning and enzymatic properties of hyperthermostable β -glycosidase from Thermus thermophilus HJ6. JBIOSC 107, 21–26.
Gumerov, V.M., Rakitin, A.L., Mardanov, A. V., and Ravin, N. V. (2015). A Novel Highly Thermostable Multifunctional Beta-Glycosidase from Crenarchaeon Acidilobus saccharovorans. Archaea 2015, 978632.
Guo, B., Sato, N., Biely, P., Amano, Y., and Nozaki, K. (2016). Comparison of catalytic properties of multiple β-glucosidases of Trichoderma reesei. Appl. Microbiol. Biotechnol. 100, 4959–4968.
Hamamoto, M., Boekhout, T., and Nakase, T. (2011). Sporobolomyces Kluyver & van Niel (1924). In The Yeasts.
Hammes, W.P., and Hertel, C. (2015). Lactobacillus. In Bergey’s Manual of Systematics of Archaea and Bacteria.
Haq, I.U., Khan, M.A., Muneer, B., Hussain, Z., Afzal, S., Majeed, S., Rashid, N., Javed, M.M., and Ahmad, I. (2012). Cloning, characterization and molecular docking of a highly thermostable β-1,4-glucosidase from Thermotoga petrophila. Biotechnol. Lett. 34, 1703–1709.
Harada, K.M., Tanaka, K., Fukuda, Y., Hashimoto, W., and Murata, K. (2005). Degradation of rice bran hemicellulose by Paenibacillus sp. strain HC1: Gene cloning, characterization and function of β-D-glucosidase as an enzyme involved in degradation. Arch. Microbiol. 184, 215–224.
Hashimoto, W., Miki, H., Nankai, H., Sato, N., Kawai, S., and Murata, K. (1998). Molecular cloning of two genes for beta-D-glucosidase in Bacillus sp. GL1 and identification of one as a gellan-degrading enzyme. Arch. Biochem. Biophys. 360, 1–9.
Hassan, N., Nguyen, T.H., Intanon, M., Kori, L.D., Patel, B.K.C., Haltrich, D., Divne, C., and Tan, T.C. (2015). Biochemical and structural characterization of a thermostable β-glucosidase from Halothermothrix orenii for galacto-oligosaccharide synthesis. Appl. Microbiol. Biotechnol. 99, 1731–1744.
Hauben, L., Gijsegem, F. Van, and Swings, J. (2015). Pectobacterium. In Bergey’s Manual of Systematics of Archaea and Bacteria.
Hemscheidt, T. and Zenk, M.H. (1980). Glucosidases involved in indole alkaloid biosynthesis of Catharantus cell cultures. FEBS Lett 110, 187-191
Henne, A., Brüggemann, H., Raasch, C., Wiezer, A., Hartsch, T., Liesegang, H., Johann, A., Lienard, T., Gohl, O., Martinez-Arias, R., et al. (2004). The genome sequence of the extreme thermophile Thermus thermophilus. Nat. Biotechnol. 22, 547–553.
Hesketh, J.D., Myhre, D.L. and Willey, C.R. (1973). Temperature control of time intervals between vegetative and reproductive events in soybeans. Crop Sci 13, 250-254
Hibar, K., Daami-Remadi, M., Jabnoun-Khiareddine, H., and El Mahjoub, M. (2006). Temperature effect on mycelial growth and on disease incidence of Fusarium oxysporum f.sp. radicis-lycopersici. Plant Pathol. J. 5, 233–238.
Hofsta, G. (1972). Response of soybeans to temperature under high light intensities. Can J Plant Sci 52, 535-543
Honda, H., Nagaoka, S., Kawai, Y., Kemperman, R., Kok, J., Yamazaki, Y., Tateno, Y., Kitazawa, H., and Saito, T. (2012). Purification and characterization of two phospho-β-galactosidases, LacG1 and LacG2, from Lactobacillus gasseri ATCC33323(T). J. Gen. Appl. Microbiol. 58, 11–17.
Hong, M.R., Kim, Y.S., Park, C.S., Lee, J.K., Kim, Y.S., and Oh, D.K. (2009). Characterization of a recombinant β-glucosidase from the thermophilic bacterium Caldicellulosiruptor saccharolyticus. J. Biosci. Bioeng. 108, 36–40.
Hong, S.Y., Cho, K.M., Math, R.K., Kim, Y.H., Hong, S.J., Cho, Y.U., Kim, H., and Yun, H.D. (2007). Characterization of the recombinant cellobiase from celG gene in the beta-glucoside utilization gene operon of Pectobacterium carotovorum subsp. carotovorum LY34. J. Mol. Catal. B Enzym. 47, 91–98.
Hsieh, M.C. and Graham, T.L. (2001). Partial purification and characterization of a soybean beta-glucosidase with high specific activity towards isoflavone conjugates. Phytochemistry 58, 995-1005
Huang, C.Y., Patel, B.K., Mah, R.A., and Baresi, L. (1998). Caldicellulosiruptor owensensis sp. nov., an anaerobic, extremely thermophilic, xylanolytic bacterium. Int. J. Syst. Bacteriol. 48, 91–97.
Huber, H., and Stetter, K.O. (2015). Sulfolobus. In Bergey’s Manual of Systematics of Archaea and Bacteria.
Huber, R., and Stetter, K.O. (2015b). Fervidobacterium. In Bergey’s Manual of Systematics of Archaea and Bacteria.
Huber, R., Woese, C.R., Langworthy, T.A., Kristjansson, J.K., and Stetter, K.O. (1990). Fervidobacterium islandicum sp. nov., a new extremely thermophilic eubacterium belonging to the “Thermotogales.” Arch. Microbiol. 154, 105–111.
Hwa, K.Y., Subramani, B., Shen, S.T., and Lee, Y.M. (2014). An intermolecular disulfide bond is required for thermostability and thermoactivity of β-glycosidase from Thermococcus kodakarensis KOD1. Appl. Microbiol. Biotechnol. 98, 7825–7836.
Hwa, K.Y., Subramani, B., Shen, S.T., and Lee, Y.M. (2015). Exchange of active site residues alters substrate specificity in extremely thermostable β-glycosidase from Thermococcus kodakarensis KOD1. Enzyme Microb. Technol. 77, 14–20.
Ijima, Y., Ogawa, K., Watanabe, N., Usui, T., Ohnishi-Kameyama, M., Nagata, T. and Sakata, K. (1998). Characterization of a β-primeverosidase, being concerned with alcoholic aroma formation in tea leaves to be processed into black tea, and preliminary observations on its substrate specificity. J Agric Food Chem. 46: 1712-1718
Ishikawa, E., Sakai, T., Ikemura, H., Matsumoto, K. and Abe, H. (2005). Identification, cloning, and characterization of a Sporobolomyces singularis beta-galactosidase-like enzyme involved in galacto-oligosaccharide production. J Biosci Bioeng 99, 331-339
Itoh, T., Suzuki, K., Sanchez, P.C., and Nakase, T. (2015). Caldivirga. In Bergey’s Manual of Systematics of Archaea and Bacteria.
Jabbour, D., Klippel, B., and Antranikian, G. (2012). A novel thermostable and glucose-tolerant β-glucosidase from Fervidobacterium islandicum. Appl. Microbiol. Biotechnol. 93, 1947–1956.
Jang, W.J., Lee, J.M., Kim, Y.R., Hasan, M.T., and Kong, I.S. (2018). Complete Genome Sequence of Bacillus sp. SJ-10 (KCCM 90078) Producing 400-kDa Poly-γ-glutamic Acid. Curr. Microbiol. 75, 1378–1383.
Järv, H., Lehtmaa, J., Summerbell, R.C., Hoekstra, E.S., Samson, R.A., and Naaber, P. (2004). Isolation of Neosartorya pseudofischeri from Blood: First Hint of Pulmonary Aspergillosis. J. Clin. Microbiol. 42, 925–928.
Jia, P., Wang, Y., Niu, Y., Han, X., Zhu, Y., Xu, Q., Li, Y and Chen, P. (2019). loning and molecular characterization of rutin degrading enzyme from tartary buckwheat (Fagopyrum tataricum Gaertn.). Plan Physiol Bioch 143, 61-71
John G. Holt, Krieg, N.R., Sneath, P.H.A., Staley, J.T., and Williams, S.T. (1994). Bergey’s Manual of Determinative Bacteriology.
Jwanny, E.W., El-Sayed, S.T., Rashad, M.M., Mahmoud, A.E. and Abdallah, N.M. (1995). Myrosinase from roots of Raphanus sativus. Phytochemistry 6, 1301-1303
Kämpfer, P. (2015). Streptomyces. In Bergey’s Manual of Systematics of Archaea and Bacteria.
Kämpfer, P., Glaeser, S.P., Parkes, L., Keulen, G. van, and Dyson, P. (2014). The Family Streptomycetaceae. In The Prokaryotes: Actinobacteria, pp. 1–1061.
Kang, S.K., Cho, K.K., Ahn, J.K., Bok, J.D., Kang, S.H., Woo, J.H., Lee, H.G., You, S.K., and Choi, Y.J. (2005). Three forms of thermostable lactose-hydrolase from Thermus sp. IB-21: Cloning, expression, and enzyme characterization. J. Biotechnol. 117, 337–346.
Kang, S.K., Cho, K.K., Ahn, J.K., Kang, S.H., Han, K.H., Lee, H.G., and Choi, Y.J. (2004). Cloning and expression of thermostable β-glycosidase gene from Thermus filiformis Wai33 A1 in Escherichia coli and enzyme characterization. J. Microbiol. Biotechnol. 14, 584–592.
Kengen, S.W.M., Luesink, E.J., Stams, A.J.M., and Zehnder, A.J.B. (1993). Purification and characterization of an extremely thermostable β‐glucosidase from the hyperthermophilic archaeon Pyrococcus furiosus. Eur. J. Biochem. 213, 305–312.
Kilian, S.G., Prior, B.A., Pretorius, I.S., du Preez, J.C., Venter, J.J. and Potgieter, H.J. (1983). Nutritional, temperature, pH, and oxygen requirements of Candida wickerhamii. Eur J Appl Microbiol Biotechnol 17, 334-338
Kim, J., Lee, J., Shin, Y., and Kim, G. (2010). Characterization of an indican-hydrolyzing enzyme from Sinorhizobium meliloti. Process Biochem. 45, 892–896.
Kim, M.K., An, C.L., Kang, T.H., Kim, J., Kim, H., and Yun, H.D. (2013). Activation of a casB gene encoding β-glucosidase of Pectobacterium carotovorum subsp. carotovorum LY34. Microbiol. Res. 168, 138–146.
Kim, S.B. (2015). Thermobispora. In Bergey’s Manual of Systematics of Archaea and Bacteria.
Kim, Y.J., Lee, J.E., Lee, H.S., Kwon, K.K., Kang, S.G., and Lee, J.H. (2015). Novel substrate specificity of a thermostable β-glucosidase from the hyperthermophilic archaeon, Thermococcus pacificus P-4. Korean J. Microbiol. 51, 68–74.
Kobayashi, T. (2015). Thermococcus. In Bergey’s Manual of Systematics of Archaea and Bacteria.
Kosugi, A., Arai, T., and Doi, R.H. (2006). Degradation of cellulosome-produced cello-oligosaccharides by an extracellular non-cellulosomal β-glucan glucohydrolase, BglA, from Clostridium cellulovorans. Biochem. Biophys. Res. Commun. 349, 20–23.
Kristjansson, J.K., Hreggvidsson, G. 0, and Alfredsson, G.A. (1986). Isolation of Halotolerant Thermus spp. from Submarine Hot Springs in Iceland. Appl. Environ. Microbiol. 52, 1313–1316.
Kumar, P., Ryan, B., and Henehan, G.T.M. (2017). β-Glucosidase from Streptomyces griseus: Nanoparticle immobilisation and application to alkyl glucoside synthesis. Protein Expr. Purif. 132, 164–170.
Kuntothom, T., Luang, S., Harvey, A.J., Fincher, G.B., Opassiri, R., Hrmova, M., Ketudat-Cairns, J.R. (2009). Rice family GH1 glycoside hydrolases with beta-D-glucosidase and beta-D-mannosidase activities. Arch Biochem Biophys 491, 85-95
Kuykendall, L.D., Hashem, F.M., and Wang, E.T. (2015). Sinorhizobium. In Bergey’s Manual of Systematics of Archaea and Bacteria.
Lacey, J. (1978). Thermophilic actinomycetes: Characteristics and identification. J. Allergy Clin. Immunol. 61, 231–232.
Lamoth, G. (2016). Aspergillus fumigatus-Related Species in Clinical Practice. Front Microbiol 7, 683
Lauro, B. Di, Rossi, M., and Moracci, M. (2006). Characterization of a β-glycosidase from the thermoacidophilic bacterium Alicyclobacillus acidocaldarius. Extremophiles 10, 301–310.
Lavermicocca, P., Valerio, F., De Bellis, P., Sisto, A., and Leguérinel, I. (2016). Sporeforming bacteria associated with bread production: Spoilage and toxigenic potential. In Food Hygiene and Toxicology in Ready-to-Eat Foods.
Leah, R., Kigel, J., Svendsen, I., and Mundy, J. (1995). Biochemical and molecular characterization of a barley seed β- glucosidase. J. Biol. Chem. 270, 15789–15797.
Lee, D.W., Choe, E.A., Kim, S.B., Eom, S.H., Hong, Y.H., Lee, S.J., Lee, H.S., Lee, D.Y., and Pyun, Y.R. (2005). Distinct metal dependence for catalytic and structural functions in the l-arabinose isomerases from the mesophilic Bacillus halodurans and the thermophilic Geobacillus stearothermophilus. Arch. Biochem. Biophys. 434, 333–343.
Lee, J.M., Kim, Y.R., Kim, J.K., Jeong, G.T., Ha, J.C., and Kong, I.S. (2015). Characterization of salt-tolerant β-glucosidase with increased thermostability under high salinity conditions from Bacillus sp. SJ-10 isolated from jeotgal, a traditional Korean fermented seafood. Bioprocess Biosyst. Eng. 38, 1335–1346.
Letsididi, R., Hassanin, H.A., Koko, M.Y., Ndayishimiye, J.B., Zhang, T., Jiang, B., Stressler, T., Fischer, L., and Mu, W. (2017). Characterization of a thermostable glycoside hydrolase (CMbg0408) from the hyperthermophilic archaeon Caldivirga maquilingensisIC-167. J. Sci. Food Agric. 97, 2132–2140.
Li, X., Zhao, J., Shi, P., Yang, P., Wang, Y., Luo, H. and Yao, B. (2013). Molecular cloning and expression of a novel β-glucosidase gene from Phialophora sp. G5. Appl Biochem Biotech 169, 941-949
Li, Y., Mingwei, B.U., Peng, C., Xiaohong, L.I., Changwu, C., Gui, G., Feng, Y., Weiwei, H., and Zuoming, Z. (2018). Characterization of a Thermophilic Monosaccharide Stimulated β-Glucosidase from Acidothermus cellulolyticus. Chem. Res. Chin. Univ 34, 212–220.
Li, Y., Xiao, J., de Hoog, G.S., Wang, X., Wan, Z., Yu, J., Liu, W. and Li, R. (2017). Biodiversity and human-pathogenicity of Phialophora verrucosa and relatives in Chaetothyriales. Persoonia 38, 1-19
Liu, H., Xu, Y., Ma, Y., and Zhou, P. (2000). Characterization of Micrococcus antarcticus sp. nov., a psychrophilic bacterium from Antarctica. Int. J. Syst. Evol. Microbiol. 50, 715–719.
Liu, S., Duan, X., Lu, X., and Gao, P. (2006). A novel thermophilic endoglucanase from a mesophilic fungus Fusarium oxysporum. Chinese Sci. Bull. 51, 191–197.
Liu, W., Bevan, D.R., and Zhang, Y.H.P. (2010). The family 1 glycoside hydrolase from Clostridium cellulolyticum H10 is a cellodextrin glucohydrolase. Appl. Biochem. Biotechnol. 161, 264–273.
Liu, Y., Li, R., Wang, J., Zhang, X., Jia, R., Gao, Y., and Peng, H. (2017). Increased enzymatic hydrolysis of sugarcane bagasse by a novel glucose- and xylose-stimulated β-glucosidase from Anoxybacillus flavithermus subsp. yunnanensis E13T. BMC Biochem. 18, 4.
Logan, N.A., and Vos, P. De (2015). Bacillus. In Bergey’s Manual of Systematics of Archaea and Bacteria.
Lu, Y.Z., Liu, P.F., Montazar, A., Paw U, K.T. and Hu, Y.G. (2019). Soil water infiltration model for sprinkler irrigation control strategy: a case for tea plantation in Yangtze river region. Agriculture 9, 206
Madan, M., and Thind, K.S. (1998). Physiology of fungi.
Mandelli, F., Couger, M.B., Paixão, D.A.A., Machado, C.B., Carnielli, C.M., Aricetti, J.A., Polikarpov, I., Prade, R., Caldana, C., Paes Leme, A.F., et al. (2017). Thermal adaptation strategies of the extremophile bacterium Thermus filiformis based on multi-omics analysis. Extremophiles 21, 775–788.
Marques, A.R., Coutinho, P.M., Videira, P., Fialho, A.M., and Sá-Correia, I. (2003). Sphingomonas paucimobilis β-glucosidase Bgl1: A member of a new bacterial subfamily in glycoside hydrolase family 1. Biochem. J. 370, 793–804.
Matsuba, Y., Sasaki, N., Tera, M., Okamura, M., Abe, Y., Okamoto, E., Nakamura, H., Funabashi, H., Takatsu, M., Saito, M., Matsuoka, H., Nagasawa, K. and Ozeki, Y. (2010). A novel glucosylation reaction on anthocyanins catalyzed by acyl-glucose–dependent glucosyltransferase in the petals of Carnation and Delphinium. Plant Cell 22: 3374–3389
Matsui, I., Sakai, Y., Matsui, E., Kikuchi, H., Kawarabayasi, Y., and Honda, K. (2000). Novel substrate specificity of a membrane-bound beta-glycosidase from the hyperthermophilic archaeon Pyrococcus horikoshii. FEBS Lett. 467, 195–200.
Mo, B., and Bewley, J.D. (2002). β-Mannosidase (EC 3.2.1.25) activity during and following germination of tomato (Lycopersicon esculentum Mill.) seeds. Purification, cloning and characterization. Planta 215, 141–152.
Nam, E.S., Kim, M.S., Lee, H.B., and Ahn, J.K. (2010). Beta-glycosidase of Thermus thermophilus KNOUC202: gene and biochemical properties of the enzyme expressed in Escherichia coli. Prikl. Biokhim. Mikrobiol. 46, 562–571.
Nesbø, C.L., Farrell, A.A., Zhaxybayeva, O., and L’Haridon, S. (2015). Thermotoga. In Bergey’s Manual of Systematics of Archaea and Bacteria.
Nielsen, P.E.R. V, Beuchat, L.R., and Frisvad, J.C. (1988). Growth of and Fumitremorgin Production by Neosartorya fischeri as Affected by Temperature , Light , and Water Activity. Appl. Environ. Microbiol. 54, 1504–1510.
Nieuwhof, M. (1976). The effect of temperature on growth and development of cultivars of radish under winter conditions. Sci Hortic-Amsterdam 5, 111-118
Nishizaki, Y., Yasunaga, M., Okamoto, E., Okamoto, M., Hirose, Y., Yamaguchi, M., Ozeki, Y. and Sasaki, N. (2013). P-hydroxybenzoyl-glucose is a zwitter donor for the biosynthesis of 7-polyacylated anthocyanin in Delphinium. Plant Cell 25: 4150–4165
Nomura, T., Quesada, A.L. and Kutchan, T.M. (2008). The new β-D-Glucosidase in terpenoid-isoquinoline alkaloid biosynthesis in Psychotria ipecacuanha. J Biol Chem 283, 34650-34659
Nong, H., Zhang, J.-M., Li, D.-Q., Wang, M., Sun, X.-P., Zhu, Y.J., Meijer, J. and Wang, Q.-H. (2010). Characterization of a novel β‐thioglucosidase CpTGG1 in Carica papaya and its substrate‐dependent and ascorbic acid‐independent O‐β‐glucosidase activity. J Integr Plant Biol 52, 879-890
Olsen, I. (2014). The family fusobacteriaceae. In The Prokaryotes: Firmicutes and Tenericutes.
Onyenwoke, R.U., and Wiegel, J. (2015a). Thermoanaerobacter. In Bergey’s Manual of Systematics of Archaea and Bacteria.
Opassiri, R., Ketudat-Cairns, J.R., Akiyama, T., Wara-Aswapati, O., Svasti, J. and Esen, A. (2003). Characterization of a riceb-glucosidase highly expressed in flowerand germinating shoot. Plant Sci 165, 627-638
Paavilainen, S., Hellman, J., and Korpela, T. (1993). Purification, characterization, gene cloning, and sequencing of a new beta-glucosidase from Bacillus circulans subsp. alkalophilus. Appl. Environ. Microbiol. 59, 927-932.
Pandey, S. (2017). Catharanthus roseus: Cultivation under stress conditions. In Catharanthus roseus: Current research and future prospects, pp. 383-397
Park, N.-Y., Cha, J., Kim, D.-O., and Park, C.-S. (2007). Enzymatic characterization and substrate specificity of thermostable beta-glycosidase from hyperthermophilic archaea, Sulfolobus shibatae, expressed in E. coli. J. Microbiol. Biotechnol. 17, 454–460.
Patel, B.K.C. (2015). Dictyoglomus. In Bergey’s Manual of Systematics of Archaea and Bacteria.
Pei, J., Pang, Q., Zhao, L., Fan, S., and Shi, H. (2012). Thermoanaerobacterium thermosaccharolyticum β-glucosidase: A glucose-tolerant enzyme with high specific activity for cellobiose. Biotechnol. Biofuels 5, 31.
Peng, X., Su, H., Mi, S., and Han, Y. (2016). A multifunctional thermophilic glycoside hydrolase from Caldicellulosiruptor owensensis with potential applications in production of biofuels and biochemicals. Biotechnol. Biofuels 9, 98.
Perez‐Pons, J.A., Cayetano, A., Rebordosa, X., Lloberas, J., Guasch, A., and Querol, E. (1994). A β‐glucosidase gene (bgl3) from Streptomyces sp. strain QM‐B814: Molecular cloning, nucleotide sequence, purification and characterization of the encoded enzyme, a new member of family 1 glycosyl hydrolases. Eur. J. Biochem. 223, 557–565.
Petitdemange, E., Caillet, F., Giallo, J., and Gaudin, C. (1984). Clostridium cellulolyticum sp. nov., a cellulolytic, mesophilic species from decayed grass. Int. J. Syst. Bacteriol. 34, 155–159.
Pikuta, E. V. (2015). Anoxybacillus. In Bergey’s Manual of Systematics of Archaea and Bacteria.
Prokofeva, M.I., Kostrikina, N.A., Kolganova, T. V., Tourova, T.P., Lysenko, A.M., Lebedinsky, A. V., and Bonch-Osmolovskaya, E.A. (2009). Isolation of the anaerobic thermoacidophilic crenarchaeote Acidilobus saccharovorans sp. nov. and proposal of Acidilobales ord. nov., including Acidilobaceae fam. nov. and Caldisphaeraceae fam. nov. Int. J. Syst. Evol. Microbiol. 59, 3116–3122.
Radhakrishna, S., Mohinder Singh, M., and John, C.K. (1988). Technology for Rural Development.
Rahmathulla, V.K. (2012). Management of climatic factors for successful silkworm (Bombyx mori L.) crop and higher silk production: A Review. Psyche J Ent 2012, 121234
Rainey, F.A., Hollen, B.J., and Small, A.M. (2015). Clostridium. In Bergey’s Manual of Systematics of Archaea and Bacteria.
Ramachandran, P., Tiwari, M.K., Singh, R.K., Haw, J.R., Jeya, M., and Lee, J.K. (2012). Cloning and characterization of a putative β-glucosidase (NfBGL595) from Neosartorya fischeri. Process Biochem. 47, 99–105.
Riou, C., Salmon, J.-M., Vallier, M.-J., Günata, Z. and Barre, P. (1998). Purification, characterization, and substrate specificity of a novel highly glucose-tolerant β-glucosidase from Aspergillus oryzae. Appl Environ Microbiol 64: 3607-3614
Rivero-Lepinckas, L., Crist, D., and Scholl, R. (2006). Growth of plants and preservation of seeds. Methods Mol. Biol. 323, 3–12.
Robb, F.T., Maeder, D.L., Brown, J.R., DiRuggiero, J., Stump, M.D., Yeh, R.K., Weiss, R.B., and Dunn, D.M. (2001). Genomic sequence of hyperthermophile, Pyrococcus furiosus: implications for physiology and enzymology. Methods Enzymol. 330, 134–157.
Rodrigues de Miranda, L. (1984). Bullera derx. In The Yeasts: A Taxonomic Study, pp. 581-584
Saeed, A., Hayat, K., Khan, A.A., and Iqbal, S. (2007). Heat Tolerance Studies in Tomato (Lycopersicon esculentum Mill.). Int. J. Agric. Biol. 9, 649–652.
SAIKI, T., KIMURA, R., and ARIMA, K. (1972). Isolation and Characterization of Extremely Thermophilic Bacteria from Hot Springs. Agric. Biol. Chem. 36, 2357–2366.
Sakurai, Y., Misawa, S. and Shiota, H. (2014). Growth and respiratory activity of Aspergillus oryzae grown on solid state medium. Agric Biol Chem 49, 745-750
Sang, K.K., Kwang, K.C., Jong, K.A., Seung, H.K., Seung, H.L., Hong, G.L., and Choi, Y.J. (2005). Cloning, expression, and enzyme characterization of thermostable β-glycosidase from Thermus flavus AT-62. Enzyme Microb. Technol. 37, 655–662.
Santos, C.A., Zanphorlin, L.M., Crucello, A., Tonoli, C.C.C., Ruller, R., Horta, M.A.C., Murakami, M.T., and De Souza, A.P. (2016). Crystal structure and biochemical characterization of the recombinant ThBgl, a GH1 Β-glucosidase overexpressed in Trichoderma harzianum under biomass degradation conditions. Biotechnol. Biofuels 9, 71.
Sasaki, K., Nishijima, T., Honda, K., Saga, K., and Sameshima, M. Effects of Difference between Day and Night Temperature and Short Time Temperature Fluctuations on the Growth of Delphinium grandiflorum L. (2007) Hort. Res. (Japan). 6, 577–583.
Seshadri, S., Akiyama, T., Opassiri, R., Kuaprasert, B., and Cairns, J.K. (2009). Structural and enzymatic characterization of Os3BGlu6, a rice beta;-glucosidase hydrolyzing hydrophobic glycosides and (1→3)- and (1→2)-linked disaccharides. Plant Physiol. 151, 47–58.
Shaik, N.M., Misra, A., Singh, S., Fatangare, A.B., Ramakumar, S., Rawal, S.K., and Khan, B.M. (2013). Functional characterization, homology modeling and docking studies of β-glucosidase responsible for bioactivation of cyanogenic hydroxynitrile glucosides from Leucaena leucocephala (subabul). Mol. Biol. Rep. 40, 1351–1363.
Shanshan, Y.U., Yin, H., Wang, X., Feng, L., Chunchun, X.U., Li, J., Hongxiang, H., and Shuying, L. (2014). A Novel Thermostable β-Galactosidase from Geobacillus kaustophilus HTA42. Chem. Res. Chin. Univ 30, 778–784.
Sharma, K., Thakur, A., Kumar, R., and Goyal, A. (2019). Structure and biochemical characterization of glucose tolerant β-1,4 glucosidase (HtBgl) of family 1 glycoside hydrolase from Hungateiclostridium thermocellum. Carbohydr. Res. 483, 107750.
Shelton, H.M., and Brewbaker, J.L. (1994). Leucaena leucocephala - the most widely used forage tree legume. In Forage Tree Legumes in Tropical Agriculture.
Shin, K.C., and Oh, D.K. (2014). Characterization of a novel recombinant β-glucosidase from Sphingopyxis alaskensis that specifically hydrolyzes the outer glucose at the C-3 position in protopanaxadiol-type ginsenosides. J. Biotechnol. 172, 30–37.
Singh, A., Shahid, M., Srivastava, M., Pandey, S., Sharma, A., and Kumar, V. (2014). Optimal Physical Parameters for Growth of Trichoderma species at Varying Virology & Mycology Optimal Physical Parameters for Growth of Trichoderma Species at Varying pH , Temperature and Agitation. Virol. Mycol. 3, 127.
Skory, C.D. and Freer, S.N. (1994). Cloning and characterization of a gene encoding a cell-bound, extracellular β-glucosidase in the yeat Candida wickerhamii. Appl Environ Microb 61, 518-525
Song, X., Xue, Y., Wang, Q., and Wu, X. (2011). Comparison of three thermostable β-glucosidases for application in the hydrolysis of soybean isoflavone glycosides. J. Agric. Food Chem. 59, 1954–1961.
Spiridonov, N.A., and Wilson, D.B. (2001). Cloning and biochemical characterization of BglC, a β-glucosidase from the cellulolytic actinomycete thermobifida fusca. Curr. Microbiol. 42, 295–301.
Stackebrandt, E., and Schumann, P. (2015). Cellulomonas. In Bergey’s Manual of Systematics of Archaea and Bacteria.
Stetter, K.O., and Huber, H. (2015). Pyrococcus. In Bergey’s Manual of Systematics of Archaea and Bacteria.
Sue, M., Ishihara, A. and Iwamura, H. (2000). Purification and characterization of a beta-glucosidase from rye (Secale cereale L.) seedlings. Plant Sci 12, 67-74
Sue, M., Yamazaki, K., Yajima, S., Nomura, T., Matsuwaka, T., Iwamura, H. and Miyamoto, T. (2006). Molecular and structural characterization of hexameric β-D-glucosidases in wheat and rye. Plant Physiol 141, 1237-1247
Takami, H., Nishi, S., Lu, J., Shimamura, S., and Takaki, Y. (2004). Genomic characterization of thermophilic Geobacillus species isolated from the deepest sea mud of the Mariana Trench. Extremophiles 8, 351–356.
Takashima, S., Nakamura, A., Hidaka, M., Masaki, H., and Uozumi, T. (1999). Molecular cloning and expression of the novel fungal β-glucosidase genes from Humicola grisea and Trichoderma reesei. J. Biochem. 125, 728–736.
Takashima, S., Nakamura, A., Masaki, H., and Uozumi, T. (1996). Purification and characterization of cellulases from humicola grisea. Biosci. Biotechnol. Biochem. 60, 77–82.
Tamaru, Y., Miyake, H., Kuroda, K., Nakanishi, A., Matsushima, C., Doi, R.H., and Ueda, M. (2011). Comparison of the mesophilic cellulosome-producing Clostridium cellulovorans genome with other cellulosome-related clostridial genomes. Microb. Biotechnol. 4, 64–73.
Teuber, M. (2015). Lactococcus. In Bergey’s Manual of Systematics of Archaea and Bacteria.
Thompson, J., Robrish, S.A., Bouma, C.L., Freedberg, D.I., and Folk, J.E. (1997). Phospho-β-glucosidase from Fusobacterium mortiferum: Purification, cloning, and inactivation by 6-phosphoglucono-δ-lactone. J. Bacteriol. 179, 1636–1645.
Tiwari, R., Singh, P.K., Singh, S., Nain, P.K.S., Nain, L., and Shukla, P. (2017). Bioprospecting of novel thermostable β-glucosidase from Bacillus subtilis RA10 and its application in biomass hydrolysis. Biotechnol. Biofuels 10, 246.
Trujillo, A.I.U., Giraldo, C.B. and Gomez, E.J.N. (2017). Ex situ potential conservation of ipecacuanha (Psychotria ipecacuanha (Brot.) Stokes.), a critically endangered medicinal plant species. Acta Agron 66, 598-605
Trujillo, M.E., and Goodfellow, M. (2015). Thermobifida. In Bergey’s Manual of Systematics of Archaea and Bacteria.
Victor E. Del Bene. (1990). Temperature. In Clinical Methods: The History, Physical, and Laboratory Examinations.
Vishnivetskaya, T.A., Siletzky, R., Jefferies, N., Tiedje, J.M., and Kathariou, S. (2007). Effect of low temperature and culture media on the growth and freeze-thawing tolerance of Exiguobacterium strains. Cryobiology 54, 234–240.
Wakuta, S., Hamada, S., Ito, H., Matsuura, H., Nabeta, K. and Matsui, H. (2010). Identification of a β-glucosidase hydrolyzing tuberonic acid glucoside in rice (Oryza sativa L.). Phytochemistry 71, 1280-1288
Wan, X.L., Zhou, Q., Wang, Y.Y., Wang, W.E., Bao, M.Z., and Zhang, J.W. (2015). Identification of heat-responsive genes in carnation (Dianthus caryophyllus L.) by RNA-seq. Front. Plant Sci. 6, 519.
Wang Z. Y., Mo J. C., and Lu Y. J (2009). Biology and ecology of Macrotermes barneyi (Isoptera: Termitidae). Sociobiol. 54, 777–786.
Wang, L., Liu, Q.M., Sung, B.H., An, D.S., Lee, H.G., Kim, S.G., Kim, S.C., Lee, S.T., and Im, W.T. (2011). Bioconversion of ginsenosides Rb1, Rb2, Rc and Rd by novel β-glucosidase hydrolyzing outer 3-O glycoside from Sphingomonas sp. 2F2: Cloning, expression, and enzyme characterization. J. Biotechnol. 156, 125–133.
Wang, M., Li, D., Sun, X., Zhu, Y.J., Nong, H. and Zhang, J. (2009). Characterization of a root-specific β-thioglucoside glucohydrolase gene in Carica papaya and its recombinant protein expressed in Pichia pastoris. Plant Sci 177, 716-723
Wang, X., He, X., Yang, S., An, X., Chang, W., and Liang, D. (2003). Structural basis for thermostability of beta-glycosidase from the thermophilic eubacterium Thermus nonproteolyticus HG102. J. Bacteriol. 185, 4248–4255.
Watanabe, T., Sato, T., Yoshioka, S., Koshijima, T. and Kuwahara, M. (1992). Purification and properties of Aspergillus niger β-glucosidase. Eur J Biochem 209: 651-659
White, P.J., Cooper, H.D., Clarkson, D.T., Earnshaw, M.J. and Loughman, B.C. (1991). Effects of low temperature on growth and nutrient accumulation in rye (Secale cereal) and wheat (Triticum aestivum). Ann Bot 67, 23-31
Wiegel, J., and Ljungdahl, L.G. (1981). Thermoanaerobacter ethanolicus gen. nov., spec. nov., a new, extreme thermophilic, anaerobic bacterium. Arch. Microbiol. 128, 343–348.
Windberger, E., Huber, R., Trineone, A., Fricke, H., and Stetter, K.O. (1989). Thermotoga thermarum sp. nov. and Thermotoga neapolitana occurring in African continental solfataric springs. Arch Microbiol 151, 506–512.
Wright, R.M., Yablonsky, M.D., Shalita, Z.P., Goyal, A.K., and Eveleigh, D.E. (1992). Cloning, characterization, and nucleotide sequence of a gene encoding Microbispora bispora BglB, a thermostable β-glucosidase expressed in Escherichia coli. Appl. Environ. Microbiol. 58, 3455–3465.
Wu, Y., Chi, S., Yun, C., Shen, Y., Tokuda, G., and Ni, J. (2012). Molecular cloning and characterization of an endogenous digestive β-glucosidase from the midgut of the fungus-growing termite Macrotermes barneyi. Insect Mol. Biol. 21, 604–614.
Wu, Y., Yuan, S., Chen, S., Wu, D., Chen, J., and Wu, J. (2013). Enhancing the production of galacto-oligosaccharides by mutagenesis of Sulfolobus solfataricus β-galactosidase. Food Chem. 138, 1588–1595.
Xiangyuan, H., Shuzheng, Z., and Shoujun, Y. (2001). Cloning and expression of thermostable β-glycosidase gene from Thermus nonproteolyticus HG102 and characterization of recombinant enzyme. Appl. Biochem. Biotechnol. - Part A Enzym. Eng. Biotechnol. 94, 243–255.
Xoxiong, B., Chang, K.J., Ahn, C.H., Lim, Y.S., Kim, Y.B., Park, S.U., Park, B.J., Sung, I.J. and Park, C.H. (2011). Effect on temperature, deep sea water and seed quality on growth of buckwheat sprouts. Korean J Plant Res 24, 724-728
Xu, H., Xiong, A.S., Zhao, W., Tian, Y.S., Peng, R.H., Chen, J.M., and Yao, Q.H. (2011). Characterization of a glucose-, xylose-, sucrose-, and d-galactose- stimulated β-glucosidase from the alkalophilic bacterium Bacillus halodurans C-125. Curr. Microbiol. 62, 833–839.
Xue, Y.M., Xu, C.Y., Hou, J.J., Li, X.Q., and Cao, Z.G. (2015). Enhanced Soluble Expression of a Thermostble β glucosidase from Thermotoga maritima in Escherichia coli and its Applicaton in Immobilization. Appl. Biochem. Microbiol. 51, 306–315.
Yabuuchi, E., and Kosako, Y. (2015). Sphingomonas. In Bergey’s Manual of Systematics of Archaea and Bacteria.
Yang, F., Yang, X., Li, Z., Du, C., Wang, J., and Li, S. (2015). Overexpression and characterization of a glucose-tolerant β-glucosidase from T. aotearoense with high specific activity for cellobiose. Appl. Microbiol. Biotechnol. 99, 8903–8915.
Yang, S.J., Kataeva, I., Wiegel, J., Yin, Y., Dam, P., Xu, Y., Westpheling, J., and Adams, M.W.W. (2010). Classification of “Anaerocellum thermophilum” strain DSM 6725 as Caldicellulosiruptor bescii sp. nov. Int. J. Syst. Evol. Microbiol. 60, 2011–2015.
Yernool, D.A., McCarthy, J.K., Eveleigh, D.E., and Bok, J.D. (2000). Cloning and characterization of the glucooligosaccharide catabolic pathway β-glucan glucohydrolase and cellobiose phosphorylase in the marine hyperthermophile thermotoga neapolitana. J. Bacteriol. 182, 5172–5179.
Yoo, W., Lee, C.W., Kim, B. young, Huong Luu Le, L.T., Park, S.H., Kim, H.W., Shin, S.C., Kim, K.K., Lee, J.H., and Kim, T.D. (2019). Structural and functional analysis of a dimeric fumarylacetoacetate hydrolase (EaFAH) from psychrophilic Exiguobacterium antarcticum. Biochem. Biophys. Res. Commun. 509, 773–778.
Young, J.M., Kerr, A., and Sawada, H. (2015). Agrobacterium. In Bergey’s Manual of Systematics of Archaea and Bacteria.
Yu, H.L., Xu, J.H., Lu, W.Y. and Lin G.Q. (2007). Identification, purification and characterization of β -glucosidase fromapple seed as a novel catalyst for synthesis of O-glucosides. Enzyme Microb Tech 40, 354-361
Zahoor, S., Javed, M.M., Aftab, M.N., and Ikram-Ul-Haq (2011). Cloning and expression of β-glucosidase gene from Bacillus licheniformis into E. coli BL 21 (DE3). Biologia (Bratisl). 66, 213–220.
Zanphorlin, L.M., De Giuseppe, P.O., Honorato, R.V., Tonoli, C.C.C., Fattori, J., Crespim, E., De Oliveira, P.S.L., Ruller, R., and Murakami, M.T. (2016). Oligomerization as a strategy for cold adaptation: Structure and dynamics of the GH1 β-glucosidase from Exiguobacterium antarcticum B7. Sci. Rep. 6, 23776.
Zhang, D., Lax, A.R., Bland, J.M., Yu, J., Federova, N. and Nierman W.C. (2010). Hydrolysis of filter‐paper cellulose to glucose by two recombinant endogenous glycosyl hydrolases of Coptotermes formosanus. Insect Sci 17, 245-252
Zhao, L., Xie, J., Zhang, X., Cao, F., and Pei, J. (2013a). Overexpression and characterization of a glucose-tolerant β-glucosidase from Thermotoga thermarum DSM 5069T with high catalytic efficiency of ginsenoside Rb1 to Rd. J. Mol. Catal. B Enzym. 95, 62–69.
Zhao, W., Peng, R., Xiong, A., Fu, X., Tian, Y., and Yao, Q. (2012). Expression and characterization of a cold-active and xylose-stimulated β-glucosidase from Marinomonas MWYL1 in Escherichia coli. Mol. Biol. Rep. 39, 2937–2943.
Zhao, Z., Ramachandran, P., Kim, T.S., Chen, Z., Jeya, M. and Lee, J.K. (2013). Characterization of an acid-tolerant β-1,4-glucosidase from Fusarium oxysporum and its potential as an animal feed additive. Appl Microbiol Biotechnol 97, 10003-10011
Zhou, C., Tokuhisa, J.G., Bevan, D.R., and Esen, A. (2012). Properties of β-thioglucoside hydrolases (TGG1 and TGG2) from leaves of Arabidopsis thaliana. Plant Sci. 191–192, 82–92.
Zou, Z., Yu, H., Li, C., Zhou, X., Hayashi, C., and Sun, J. (2012). A new thermostable β-glucosidase mined from Dictyoglomus thermophilum : Properties and performance in octyl glucoside synthesis at high temperatures. 118, 425–430.

## Sheet: Hoja2
Adav, S.S., Chao, L.T., and Sze, S.K. (2012). Quantitative secretomic analysis of Trichoderma reesei strains reveals enzymatic composition for lignocellulosic biomass degradation. Mol. Cell. Proteomics 11, M111.012419.
Aguilar, C.F., Sanderson, I., Moracci, M., Ciaramella, M., Nucci, R., Rossi, M., and Pearl, L.H. (1997). Crystal structure of the β-glycosidase from the hyperthermophilic archeon sulfolobus solfataricus: Resilience as a key factor in thermostability. J. Mol. Biol. 271, 789–802.
Akinosho, H., Yee, K., Close, D., and Ragauskas, A. (2014). The emergence of Clostridium thermocellum as a high utility candidate for consolidated bioprocessing applications. Front. Chem. 2, 66.
Alborch, L., Bragulat, M.R., Abarca, M.L., Cabañes, F.J. (2011). Effect of water activity, temperature and incubation time on growth and ochratoxin A production by Aspergillus niger and Aspergillus carbonarius on maize kernels. Int J Food Microbiol 147, 53-57
Allan, P., Jager, J. (1978). Net photosynthesis in macadamia and papaw and the possible alleviation of heat stress. Crop Prod 7, 125-128
An, C.L., Kim, M.K., Kang, T.H., Kim, J., Kim, H., and Yun, H.D. (2012). Cloning and biochemical analysis of β-glucoside utilization (bgl) operon without phosphotransferase system in Pectobacterium carotovorum subsp. carotovorum LY34. Microbiol. Res. 167, 461–469.
An, C.L., Lim, W.J., Hong, S.Y., Shin, E.C., Kim, M.K., Lee, J.R., Park, S.R., Woo, J.G., Lim, Y.P., and Yun, H.D. (2005). Structural and biochemical analysis of the asc operon encoding 6-phospho-β-glucosidase in Pectobacterium carotovorum subsp. carotovorum LY34. Res. Microbiol. 156, 145–153.
Andersson, D., Chakrabarty, R., Bejai, S., Zhang, J., Rask, L., and Meijer, J. (2009). Myrosinases from root and leaves of Arabidopsis thaliana have different catalytic properties. Phytochemistry 70, 1345–1354.
Asati, V., and Sharma, P.K. (2019). Purification and characterization of an isoflavones conjugate hydrolyzing β-glucosidase (ICHG) from Cyamopsis tetragonoloba (guar). Biochem. Biophys. Reports 20, 100669.
Atomi, H., Fukui, T., Kanai, T., Morikawa, M., and Imanaka, T. (2004). Description of Thermococcus kodakaraensis sp. nov., a well studied hyperthermophilic archaeon previously reported as Pyrococcus sp. KOD1. Archaea 1, 263–267.
Bai, A., Zhao, X., Jin, Y., Yang, G., and Feng, Y. (2013). A novel thermophilic β-glucosidase from Caldicellulosiruptor bescii: Characterization and its synergistic catalysis with other cellulases. J. Mol. Catal. B Enzym. 85–86, 248–256.
Bai, Y., Wang, J., Zhang, Z., Yang, P., Shi, P., Luo, H., Meng, K., Huang, H., and Yao, B. (2010). A new xylanase from thermoacidophilic Alicyclobacillus sp. A4 with broad-range pH activity and pH stability. J. Ind. Microbiol. Biotechnol. 37, 187–194.
Balkwill D.L., J.K. Fredrickson, and M.F.R. (2006). Sphingomonas and Related Genera. In The Prokaryotes: An Evolving Electronic Resource for the Microbiological Community.
Banerjee, R., Kumar, G.V., and Kumar, S.P.J. (2019). Omics-based approaches in plant biotechnology.
Barabote, R.D., Xie, G., Leu, D.H., Normand, P., Necsulea, A., Daubin, V., Médigue, C., Adney, W.S., Xin, C.X., Lapidus, A., et al. (2009). Complete genome of the cellulolytic thermophile Acidothermus cellulolyticus IIB provides insights into its ecophysiological and evolutionary adaptations. Genome Res. 19, 1033–1042.
Bauer, M.W., Bylina, E.J., Swanson, R. V., and Kelly, R.M. (1996). Comparison of a β-glucosidase and a β-mannosidase from the hyperthermophilic archaeon Pyrococcus furiosus. Purification, characterization, gene cloning, and sequence analysis. J. Biol. Chem. 271, 23749–23755.
Berrin, J., Mclauchlan, W.R., Needs, P., Williamson, G., Puigserver, A., Kroon, P.A., and Juge, N. (2002). Functional expression of human liver cytosolic b -glucosidase in Pichia pastoris. Insights into its role in the metabolism of dietary glucosides. Eur. J. Biochem. 258, 249–258.
Bidart, G.N., Rodríguez-Díaz, J., Pérez-Martínez, G., and Yebra, M.J. (2018). The lactose operon from Lactobacillus casei is involved in the transport and metabolism of the human milk oligosaccharide core-2 N-acetyllactosamine. Sci. Rep. 8, 7152.
Breves, R., Bronnenmeier, K., Wild, N., Lottspeich, F., Staudenbauer, W.L., Ju¨, J., and Hofemeister, J. (1997). Genes Encoding Two Different-Glucosidases of Thermoanaerobacter brockii Are Clustered in a Common Operon. Appl. Environ. Microbiol. 63, 3902–3910.
Brognaro, H., Almeida, V.M., de Araujo, E.A., Piyadov, V., Santos, M.A.M., Marana, S.R., and Polikarpov, I. (2016). Biochemical Characterization and Low-Resolution SAXS Molecular Envelope of GH1 β-Glycosidase from Saccharophagus degradans. Mol. Biotechnol. 58, 777–788.
Busse, H.-J. (2015). Micrococcus. In Bergey’s Manual of Systematics of Archaea and Bacteria.
Byeon, G.M., Lee, K.S., Gui, Z.Z., Kim, I., Kang, P.D., Lee, S.M., Sohn, H.D. and Jin B.R. (2005). A digestive beta-glucosidase from the silkworm, Bombyx mori: cDNA cloning, expression and enzymatic characterization. Comp Biochem Physiol B Biochem Mol Biol 141: 418-427
Cairo, J.P.L.F., Oliveira, L.C., Uchima, C.A., Alvarez, T.M., Citadini, A.S., Cota, J., Leonardo, F.C., Costa-Leonardo, A.M., Carazzolle, M.F., Costa, F.F., Pereira, G.A.G. and Squina, F.M. (2013). Deciphering the synergism of endogenous glycoside hydrolase families 1 and 9 from Coptotermes gestroi. Insect Biochem Molec 43, 970-981
Calderon-Zavala, G., Lakso, A.N. and Piccioni R.M. (2004). Temperature effects on fruit and shoot growth in the apple (Malus domestica) early in the season. Acta Hortic 636, 447-453
Cao, H., Zhang, Y., Shi, P., Ma, R., Yang, H., Xia, W., Cui, Y., Luo, H., Bai, Y., and Yao, B. (2018). A highly glucose-tolerant GH1 β-glucosidase with greater conversion rate of soybean isoflavones in monogastric animals. J. Ind. Microbiol. Biotechnol. 45, 369–378.
Cao, R. and Su, N.Y. (2016). Temperature preferences of four subterranean termite species (Isoptera: Rhinotermitidae) and temperature dependent survivorship and wood-consumption rate. Ann Entomol Soc Am 109, 64-71
Capaldo, A., Walker, M.E., Ford, C.M., and Jiranek, V. (2011). β-Glucoside metabolism in Oenococcus oeni: Cloning and characterization of the phospho-β-glucosidase CelD. J. Mol. Catal. B Enzym. 69, 27–34.
Cayol, J.-L., Ollivier, B., and Garcia, J.-L. (2015). Halothermothrix. In Bergey’s Manual of Systematics of Archaea and Bacteria.
Chai, Y.Y., Kahar, U.M., Salleh, M.M., Illias, R.M., and Mau Goh, K. (2012). Isolation and characterization of pullulan-degrading Anoxybacillus species isolated from Malaysian hot springs. Environ. Technol. (United Kingdom) 33, 1231–1238.
Chan, C.S., Sin, L.L., Chan, K.G., Shamsir, M.S., Manan, F.A., Sani, R.K., and Goh, K.M. (2016). Characterization of a glucose-tolerant β-glucosidase from Anoxybacillus sp. DT3-1. Biotechnol. Biofuels 9, 174.
Chang, J., Lee, Y.S., Fang, S.J., Park, I.H., and Choi, Y.L. (2013). Recombinant expression and characterization of an organic-solvent-tolerant α-amylase from exiguobacterium sp. DAU5. Appl. Biochem. Biotechnol. 169, 1870–1883.
Chang, J., Park, I.H., Lee, Y.S., Ahn, S.C., Zhou, Y., and Choi, Y.L. (2011). Cloning, expression, and characterization of β-glucosidase from Exiguobacterium sp. DAU5 and transglycosylation activity. Biotechnol. Bioprocess Eng. 16, 97–106.
Chuankhayan, P., Hua, Y., Svasti, J., Sakdarat, S., Sullivan, P.A. and Cairns, J.R.K. (2005). Purification of an isoflavonoid 7-O-β-apiosyl-glucoside β-glycosidase and its substrates from Dalbergia nigrescens Kurz. Phytochemistry 66, 1880-1889
Clarke, J.H., Davidson, K., Gilbert, H.J., Fontes, C.M.G.A., and Hazlewood, G.P. (1996). A modular xylanase from mesophilic Cellulomonas fimi contains the same cellulose-binding and thermostabilizing domains as xylanases from thermophilic bacteria . FEMS Microbiol. Lett. 139, 27–35.
Cui, C.-H., Kim, J.-K., Kim, S.-C., and Im, W.-T. (2014). Characterization of a Ginsenoside-Transforming β-glucosidase from Paenibacillus mucilaginosus and Its Application for Enhanced Production of Minor Ginsenoside F2. PLoS One 9, e85727.
Czjzek, M., Cicek, M., Zamboni, R., Burmeister, W.P., Bevan, D.R., Henrissat, B., and Esen, A. (2001). Crystal structure of a monocotyledon (maize ZMGlu1) β-glucosidase and a model of its complex with p-nitrophenyl β-D-thioglucoside. Biochem. J 354, 37–46.
da Costa, M.S., Fernanda Nobre, M., and Rainey, F.A. (2015). Thermus. In Bergey’s Manual of Systematics of Archaea and Bacteria.
Da̧browski, S., Maciuńska, J., and Synowiecki, J. (1998). Cloning and nucleotide sequence of the thermostable β-galactosidase gene from Pyrococcus woesei in Escherichia coli and some properties of the isolated enzyme. Appl. Biochem. Biotechnol. - Part B Mol. Biotechnol. 10, 217–222.
Da̧browski, S.S., Sobiewska, G., Maciuńska, J., Synowiecki, J., and Kur, J. (2000). Cloning, expression, and purification of the His6-tagged thermostable β-galactosidase from Pyrococcus woesei in Escherichia coli and some properties of the isolated enzyme. Protein Expr. Purif. 19, 107–112.
Daniels, L.B., Coyle, P.J., Chiao, Y.B., Glew, R.H., and Labow, R.S. (1981). Purification and characterization of a cytosolic broad specificity β-glucosidase from human liver. J. Biol. Chem. 256, 13004–13013.
Darland, G., and Brock, T.D. (1971). Bacillus acidocaldarius sp.nov., an Acidophilic Thermophilic Spore-forming Bacterium. J. Gen. Microbiol. 67, 9–15.
De Farias, S.T., and Bonato, M.C.M. (2002). Preferred codons and amino acid couples in hyperthermophiles. Genome Biol. 3, preprint0006.1.
Dicks, L.M.T., and Holzapfel, W.H. (2015). Oenococcus. In Bergey’s Manual of Systematics of Archaea and Bacteria.
Ding, Y.H.R., Ronimus, R.S., and Morgan, H.W. (2000). Sequencing, cloning, and high-level expression of the pfp gene, encoding a PP(i)-dependent phosphofructokinase from the extremely thermophilic eubacterium Dictyoglomus thermophilum. J. Bacteriol. 182, 4661–4666.
Dion, M., Fourage, L., Hallet, J.N., and Colas, B. (1999). Cloning and expression of a beta-glycosidase gene from Thermus thermophilus. Sequence and biochemical characterization of the encoded enzyme. Glycoconj. J. 16, 27–37.
Ekborg, N.A., Gonzalez, J.M., Howard, M.B., Taylor, L.E., Hutcheson, S.W., and Weiner, R.M. (2005). Saccharophagus degradans gen. nov., sp. nov., a versatile marine degrader of complex polysaccharides. Int. J. Syst. Evol. Microbiol. 55, 1545–1549.
Esen, A. (1992). Purification and Partial Characterization of Maize (Zea mays L.) β-Glucosidase. Plant Physiol 98, 174–182.
Ezaki, S., Miyaoku, K., Nishi, K.I., Tanaka, T., Fujiwara, S., Takagi, M., Atomi, H., and Imanaka, T. (1999). Gene analysis and enzymatic properties of thermostable β-glycosidase from Pyrococcus kodakaraensis KOD1. J. Biosci. Bioeng. 88, 130–135.
Fageria, N.K., Baligar, V.C., and Jones, C.A. (2011). Growth and mineral nutrition of field crops.
Fan, H.X., Miao, L.L., Liu, Y., Liu, H.C., and Liu, Z.P. (2011). Gene cloning and characterization of a cold-adapted β-glucosidase belonging to glycosyl hydrolase family 1 from a psychrotolerant bacterium Micrococcus antarcticus. Enzyme Microb. Technol. 49, 94–99.
Fang, S., Chang, J., Lee, Y.S., Guo, W., Choi, Y.L., and Zhou, Y. (2014). Cloning and characterization of a new broadspecific β-glucosidase from Lactococcus sp. FSJ4. World J. Microbiol. Biotechnol. 30, 213–223.
Fergus G. Priest, H. (2015). Paenibacillus. In Bergey’s Manual of Systematics of Archaea and Bacteria.
Ferraz-Grande, F.G.A. and Takaki, M. (2001). Temperature dependent seed germination of Dalbergia nigra allem (Leguminosae). Braz Arch Biol Technol 44, Dec 2001
Fiala, G., and Stetter, K.O. (1986). Pyrococcus furiosus sp. nov. represents a novel genus of marine heterotrophic archaebacteria growing optimally at 100°C. Arch. Microbiol. 145, 56–61.
Franco Cairo, J.P.L., Oliveira, L.C., Uchima, C.A., Alvarez, T.M., Citadini, A.P. da S., Cota, J., Leonardo, F.C., Costa-Leonardo, A.M., Carazzolle, M.F., Costa, F.F., et al. (2013). Deciphering the synergism of endogenous glycoside hydrolase families 1 and 9 from Coptotermes gestroi. Insect Biochem. Mol. Biol. 43, 970–981.
Freer, S.N. (1985). Purification and characterization of the extracellular β-glucosidase produced by Candida wickerhamii. Arch Biochem Biophys 232, 512-522
Fusco, F.A., Fiorentino, G., Pedone, E., Contursi, P., Bartolucci, S., and Limauro, D. (2018). Biochemical characterization of a novel thermostable β-glucosidase from Dictyoglomus turgidum. Int. J. Biol. Macromol. 113, 783–791.
Galardini, M., Bazzicalupo, M., Biondi, E., Brambilla, E., Brilli, M., Bruce, D., Chain, P., Chen, A., Daligault, H., Davenport, K.W., et al. (2013). Permanent draft genome sequences of the symbiotic nitrogen fixing Ensifer meliloti strains BO21CC and AK58. Stand. Genomic Sci. 9, 325-333.
Gao, J., and Wakarchuk, W. (2014). Characterization of five β-glycoside hydrolases from Cellulomonas fimi ATCC 484. J. Bacteriol. 196, 4103–4110.
Ge, Y.D., Cao, Z.Y., Wang, Z. Da, Chen, L.L., Zhu, Y.M., and Zhu, G.P. (2010). Identification and biochemical characterization of a thermostable malate dehydrogenase from the mesophile Streptomyces coelicolor A3(2). Biosci. Biotechnol. Biochem. 74, 2194–2201.
Geerlings, A., Ibañez, M.M.L., Memelink, J., van der Heijden, R. and Verpoorte, R. (2000). Molecular cloning and analysis of strictosidine β-D-glucosidase, an enzyme in terpenoid indole alkaloid biosynthesis in Catharanthus roseus. J Biol Chem 275, 3051-3056
Gordon, A. (2017). Case study: Addressing the problem of Alicyclobacillus in tropical beverages. In Food Safety and Quality Systems in Developing Countries.
Goswami, S., Das, S., and Datta, S. (2017). Understanding the role of residues around the active site tunnel towards generating a glucose-tolerant β-glucosidase from Agrobacterium tumefaciens 5A. Protein Eng. Des. Sel. 30, 523–530.
Goswami, S., Gupta, N., and Datta, S. (2016). Using the β-glucosidase catalyzed reaction product glucose to improve the ionic liquid tolerance of β-glucosidases. Biotechnol. Biofuels 9, 72.
Greaves, J.A. (1996). Improving suboptimal temperature tolerance in maize-the search for variation. J. Exp. Bot. 47, 307–323.
Gresta, F., Cristaudo, A., Trostle, C., Anastasi, U., Guarnaccia, P., Catara, S., and Onofri, A. (2018). Germination of guar (Cyamopsis tetragonoloba (L.) Taub.) genotypes with reduced temperature requirements. Aust. J. Crop Sci. 12, 954–960.
Gu, M.Z., Wang, J.C., Liu, W.B., Zhou, Y., and Ye, B.C. (2013). Expression and displaying of β-glucosidase from Streptomyces coelicolor A3 in Escherichia coli. Appl. Biochem. Biotechnol. 170, 1713–1723.
Gu, N., Kim, J., Kim, H., You, D., Kim, H., Jeon, S., and Ioeng, J.B.I.B. (2009). Gene cloning and enzymatic properties of hyperthermostable β -glycosidase from Thermus thermophilus HJ6. JBIOSC 107, 21–26.
Gumerov, V.M., Rakitin, A.L., Mardanov, A. V., and Ravin, N. V. (2015). A Novel Highly Thermostable Multifunctional Beta-Glycosidase from Crenarchaeon Acidilobus saccharovorans. Archaea 2015, 978632.
Guo, B., Sato, N., Biely, P., Amano, Y., and Nozaki, K. (2016). Comparison of catalytic properties of multiple β-glucosidases of Trichoderma reesei. Appl. Microbiol. Biotechnol. 100, 4959–4968.
Hamamoto, M., Boekhout, T., and Nakase, T. (2011). Sporobolomyces Kluyver & van Niel (1924). In The Yeasts.
Hammes, W.P., and Hertel, C. (2015). Lactobacillus. In Bergey’s Manual of Systematics of Archaea and Bacteria.
Haq, I.U., Khan, M.A., Muneer, B., Hussain, Z., Afzal, S., Majeed, S., Rashid, N., Javed, M.M., and Ahmad, I. (2012). Cloning, characterization and molecular docking of a highly thermostable β-1,4-glucosidase from Thermotoga petrophila. Biotechnol. Lett. 34, 1703–1709.
Harada, K.M., Tanaka, K., Fukuda, Y., Hashimoto, W., and Murata, K. (2005). Degradation of rice bran hemicellulose by Paenibacillus sp. strain HC1: Gene cloning, characterization and function of β-D-glucosidase as an enzyme involved in degradation. Arch. Microbiol. 184, 215–224.
Hashimoto, W., Miki, H., Nankai, H., Sato, N., Kawai, S., and Murata, K. (1998). Molecular cloning of two genes for beta-D-glucosidase in Bacillus sp. GL1 and identification of one as a gellan-degrading enzyme. Arch. Biochem. Biophys. 360, 1–9.
Hassan, N., Nguyen, T.H., Intanon, M., Kori, L.D., Patel, B.K.C., Haltrich, D., Divne, C., and Tan, T.C. (2015). Biochemical and structural characterization of a thermostable β-glucosidase from Halothermothrix orenii for galacto-oligosaccharide synthesis. Appl. Microbiol. Biotechnol. 99, 1731–1744.
Hauben, L., Gijsegem, F. Van, and Swings, J. (2015). Pectobacterium. In Bergey’s Manual of Systematics of Archaea and Bacteria.
Hemscheidt, T. and Zenk, M.H. (1980). Glucosidases involved in indole alkaloid biosynthesis of Catharantus cell cultures. FEBS Lett 110, 187-191
Henne, A., Brüggemann, H., Raasch, C., Wiezer, A., Hartsch, T., Liesegang, H., Johann, A., Lienard, T., Gohl, O., Martinez-Arias, R., et al. (2004). The genome sequence of the extreme thermophile Thermus thermophilus. Nat. Biotechnol. 22, 547–553.
Hesketh, J.D., Myhre, D.L. and Willey, C.R. (1973). Temperature control of time intervals between vegetative and reproductive events in soybeans. Crop Sci 13, 250-254
Hibar, K., Daami-Remadi, M., Jabnoun-Khiareddine, H., and El Mahjoub, M. (2006). Temperature effect on mycelial growth and on disease incidence of Fusarium oxysporum f.sp. radicis-lycopersici. Plant Pathol. J. 5, 233–238.
Hofsta, G. (1972). Response of soybeans to temperature under high light intensities. Can J Plant Sci 52, 535-543
Honda, H., Nagaoka, S., Kawai, Y., Kemperman, R., Kok, J., Yamazaki, Y., Tateno, Y., Kitazawa, H., and Saito, T. (2012). Purification and characterization of two phospho-β-galactosidases, LacG1 and LacG2, from Lactobacillus gasseri ATCC33323(T). J. Gen. Appl. Microbiol. 58, 11–17.
Hong, M.R., Kim, Y.S., Park, C.S., Lee, J.K., Kim, Y.S., and Oh, D.K. (2009). Characterization of a recombinant β-glucosidase from the thermophilic bacterium Caldicellulosiruptor saccharolyticus. J. Biosci. Bioeng. 108, 36–40.
Hong, S.Y., Cho, K.M., Math, R.K., Kim, Y.H., Hong, S.J., Cho, Y.U., Kim, H., and Yun, H.D. (2007). Characterization of the recombinant cellobiase from celG gene in the beta-glucoside utilization gene operon of Pectobacterium carotovorum subsp. carotovorum LY34. J. Mol. Catal. B Enzym. 47, 91–98.
Hsieh, M.C. and Graham, T.L. (2001). Partial purification and characterization of a soybean beta-glucosidase with high specific activity towards isoflavone conjugates. Phytochemistry 58, 995-1005
Huang, C.Y., Patel, B.K., Mah, R.A., and Baresi, L. (1998). Caldicellulosiruptor owensensis sp. nov., an anaerobic, extremely thermophilic, xylanolytic bacterium. Int. J. Syst. Bacteriol. 48, 91–97.
Huber, H., and Stetter, K.O. (2015). Sulfolobus. In Bergey’s Manual of Systematics of Archaea and Bacteria.
Huber, R., and Stetter, K.O. (2015b). Fervidobacterium. In Bergey’s Manual of Systematics of Archaea and Bacteria.
Huber, R., Woese, C.R., Langworthy, T.A., Kristjansson, J.K., and Stetter, K.O. (1990). Fervidobacterium islandicum sp. nov., a new extremely thermophilic eubacterium belonging to the “Thermotogales.” Arch. Microbiol. 154, 105–111.
Hwa, K.Y., Subramani, B., Shen, S.T., and Lee, Y.M. (2014). An intermolecular disulfide bond is required for thermostability and thermoactivity of β-glycosidase from Thermococcus kodakarensis KOD1. Appl. Microbiol. Biotechnol. 98, 7825–7836.
Hwa, K.Y., Subramani, B., Shen, S.T., and Lee, Y.M. (2015). Exchange of active site residues alters substrate specificity in extremely thermostable β-glycosidase from Thermococcus kodakarensis KOD1. Enzyme Microb. Technol. 77, 14–20.
Ijima, Y., Ogawa, K., Watanabe, N., Usui, T., Ohnishi-Kameyama, M., Nagata, T. and Sakata, K. (1998). Characterization of a β-primeverosidase, being concerned with alcoholic aroma formation in tea leaves to be processed into black tea, and preliminary observations on its substrate specificity. J Agric Food Chem. 46: 1712-1718
Ishikawa, E., Sakai, T., Ikemura, H., Matsumoto, K. and Abe, H. (2005). Identification, cloning, and characterization of a Sporobolomyces singularis beta-galactosidase-like enzyme involved in galacto-oligosaccharide production. J Biosci Bioeng 99, 331-339
Itoh, T., Suzuki, K., Sanchez, P.C., and Nakase, T. (2015). Caldivirga. In Bergey’s Manual of Systematics of Archaea and Bacteria.
Jabbour, D., Klippel, B., and Antranikian, G. (2012). A novel thermostable and glucose-tolerant β-glucosidase from Fervidobacterium islandicum. Appl. Microbiol. Biotechnol. 93, 1947–1956.
Jang, W.J., Lee, J.M., Kim, Y.R., Hasan, M.T., and Kong, I.S. (2018). Complete Genome Sequence of Bacillus sp. SJ-10 (KCCM 90078) Producing 400-kDa Poly-γ-glutamic Acid. Curr. Microbiol. 75, 1378–1383.
Järv, H., Lehtmaa, J., Summerbell, R.C., Hoekstra, E.S., Samson, R.A., and Naaber, P. (2004). Isolation of Neosartorya pseudofischeri from Blood: First Hint of Pulmonary Aspergillosis. J. Clin. Microbiol. 42, 925–928.
Jia, P., Wang, Y., Niu, Y., Han, X., Zhu, Y., Xu, Q., Li, Y and Chen, P. (2019). loning and molecular characterization of rutin degrading enzyme from tartary buckwheat (Fagopyrum tataricum Gaertn.). Plan Physiol Bioch 143, 61-71
John G. Holt, Krieg, N.R., Sneath, P.H.A., Staley, J.T., and Williams, S.T. (1994). Bergey’s Manual of Determinative Bacteriology.
Jwanny, E.W., El-Sayed, S.T., Rashad, M.M., Mahmoud, A.E. and Abdallah, N.M. (1995). Myrosinase from roots of Raphanus sativus. Phytochemistry 6, 1301-1303
Kämpfer, P. (2015). Streptomyces. In Bergey’s Manual of Systematics of Archaea and Bacteria.
Kämpfer, P., Glaeser, S.P., Parkes, L., Keulen, G. van, and Dyson, P. (2014). The Family Streptomycetaceae. In The Prokaryotes: Actinobacteria, pp. 1–1061.
Kang, S.K., Cho, K.K., Ahn, J.K., Bok, J.D., Kang, S.H., Woo, J.H., Lee, H.G., You, S.K., and Choi, Y.J. (2005). Three forms of thermostable lactose-hydrolase from Thermus sp. IB-21: Cloning, expression, and enzyme characterization. J. Biotechnol. 117, 337–346.
Kang, S.K., Cho, K.K., Ahn, J.K., Kang, S.H., Han, K.H., Lee, H.G., and Choi, Y.J. (2004). Cloning and expression of thermostable β-glycosidase gene from Thermus filiformis Wai33 A1 in Escherichia coli and enzyme characterization. J. Microbiol. Biotechnol. 14, 584–592.
Kengen, S.W.M., Luesink, E.J., Stams, A.J.M., and Zehnder, A.J.B. (1993). Purification and characterization of an extremely thermostable β‐glucosidase from the hyperthermophilic archaeon Pyrococcus furiosus. Eur. J. Biochem. 213, 305–312.
Kilian, S.G., Prior, B.A., Pretorius, I.S., du Preez, J.C., Venter, J.J. and Potgieter, H.J. (1983). Nutritional, temperature, pH, and oxygen requirements of Candida wickerhamii. Eur J Appl Microbiol Biotechnol 17, 334-338
Kim, J., Lee, J., Shin, Y., and Kim, G. (2010). Characterization of an indican-hydrolyzing enzyme from Sinorhizobium meliloti. Process Biochem. 45, 892–896.
Kim, M.K., An, C.L., Kang, T.H., Kim, J., Kim, H., and Yun, H.D. (2013). Activation of a casB gene encoding β-glucosidase of Pectobacterium carotovorum subsp. carotovorum LY34. Microbiol. Res. 168, 138–146.
Kim, S.B. (2015). Thermobispora. In Bergey’s Manual of Systematics of Archaea and Bacteria.
Kim, Y.J., Lee, J.E., Lee, H.S., Kwon, K.K., Kang, S.G., and Lee, J.H. (2015). Novel substrate specificity of a thermostable β-glucosidase from the hyperthermophilic archaeon, Thermococcus pacificus P-4. Korean J. Microbiol. 51, 68–74.
Kobayashi, T. (2015). Thermococcus. In Bergey’s Manual of Systematics of Archaea and Bacteria.
Kosugi, A., Arai, T., and Doi, R.H. (2006). Degradation of cellulosome-produced cello-oligosaccharides by an extracellular non-cellulosomal β-glucan glucohydrolase, BglA, from Clostridium cellulovorans. Biochem. Biophys. Res. Commun. 349, 20–23.
Kristjansson, J.K., Hreggvidsson, G. 0, and Alfredsson, G.A. (1986). Isolation of Halotolerant Thermus spp. from Submarine Hot Springs in Iceland. Appl. Environ. Microbiol. 52, 1313–1316.
Kumar, P., Ryan, B., and Henehan, G.T.M. (2017). β-Glucosidase from Streptomyces griseus: Nanoparticle immobilisation and application to alkyl glucoside synthesis. Protein Expr. Purif. 132, 164–170.
Kuntothom, T., Luang, S., Harvey, A.J., Fincher, G.B., Opassiri, R., Hrmova, M., Ketudat-Cairns, J.R. (2009). Rice family GH1 glycoside hydrolases with beta-D-glucosidase and beta-D-mannosidase activities. Arch Biochem Biophys 491, 85-95
Kuykendall, L.D., Hashem, F.M., and Wang, E.T. (2015). Sinorhizobium. In Bergey’s Manual of Systematics of Archaea and Bacteria.
Lacey, J. (1978). Thermophilic actinomycetes: Characteristics and identification. J. Allergy Clin. Immunol. 61, 231–232.
Lamoth, G. (2016). Aspergillus fumigatus-Related Species in Clinical Practice. Front Microbiol 7, 683
Lauro, B. Di, Rossi, M., and Moracci, M. (2006). Characterization of a β-glycosidase from the thermoacidophilic bacterium Alicyclobacillus acidocaldarius. Extremophiles 10, 301–310.
Lavermicocca, P., Valerio, F., De Bellis, P., Sisto, A., and Leguérinel, I. (2016). Sporeforming bacteria associated with bread production: Spoilage and toxigenic potential. In Food Hygiene and Toxicology in Ready-to-Eat Foods.
Leah, R., Kigel, J., Svendsen, I., and Mundy, J. (1995). Biochemical and molecular characterization of a barley seed β- glucosidase. J. Biol. Chem. 270, 15789–15797.
Lee, D.W., Choe, E.A., Kim, S.B., Eom, S.H., Hong, Y.H., Lee, S.J., Lee, H.S., Lee, D.Y., and Pyun, Y.R. (2005). Distinct metal dependence for catalytic and structural functions in the l-arabinose isomerases from the mesophilic Bacillus halodurans and the thermophilic Geobacillus stearothermophilus. Arch. Biochem. Biophys. 434, 333–343.
Lee, J.M., Kim, Y.R., Kim, J.K., Jeong, G.T., Ha, J.C., and Kong, I.S. (2015). Characterization of salt-tolerant β-glucosidase with increased thermostability under high salinity conditions from Bacillus sp. SJ-10 isolated from jeotgal, a traditional Korean fermented seafood. Bioprocess Biosyst. Eng. 38, 1335–1346.
Letsididi, R., Hassanin, H.A., Koko, M.Y., Ndayishimiye, J.B., Zhang, T., Jiang, B., Stressler, T., Fischer, L., and Mu, W. (2017). Characterization of a thermostable glycoside hydrolase (CMbg0408) from the hyperthermophilic archaeon Caldivirga maquilingensisIC-167. J. Sci. Food Agric. 97, 2132–2140.
Li, X., Zhao, J., Shi, P., Yang, P., Wang, Y., Luo, H. and Yao, B. (2013). Molecular cloning and expression of a novel β-glucosidase gene from Phialophora sp. G5. Appl Biochem Biotech 169, 941-949
Li, Y., Mingwei, B.U., Peng, C., Xiaohong, L.I., Changwu, C., Gui, G., Feng, Y., Weiwei, H., and Zuoming, Z. (2018). Characterization of a Thermophilic Monosaccharide Stimulated β-Glucosidase from Acidothermus cellulolyticus. Chem. Res. Chin. Univ 34, 212–220.
Li, Y., Xiao, J., de Hoog, G.S., Wang, X., Wan, Z., Yu, J., Liu, W. and Li, R. (2017). Biodiversity and human-pathogenicity of Phialophora verrucosa and relatives in Chaetothyriales. Persoonia 38, 1-19
Liu, H., Xu, Y., Ma, Y., and Zhou, P. (2000). Characterization of Micrococcus antarcticus sp. nov., a psychrophilic bacterium from Antarctica. Int. J. Syst. Evol. Microbiol. 50, 715–719.
Liu, S., Duan, X., Lu, X., and Gao, P. (2006). A novel thermophilic endoglucanase from a mesophilic fungus Fusarium oxysporum. Chinese Sci. Bull. 51, 191–197.
Liu, W., Bevan, D.R., and Zhang, Y.H.P. (2010). The family 1 glycoside hydrolase from Clostridium cellulolyticum H10 is a cellodextrin glucohydrolase. Appl. Biochem. Biotechnol. 161, 264–273.
Liu, Y., Li, R., Wang, J., Zhang, X., Jia, R., Gao, Y., and Peng, H. (2017). Increased enzymatic hydrolysis of sugarcane bagasse by a novel glucose- and xylose-stimulated β-glucosidase from Anoxybacillus flavithermus subsp. yunnanensis E13T. BMC Biochem. 18, 4.
Logan, N.A., and Vos, P. De (2015). Bacillus. In Bergey’s Manual of Systematics of Archaea and Bacteria.
Lu, Y.Z., Liu, P.F., Montazar, A., Paw U, K.T. and Hu, Y.G. (2019). Soil water infiltration model for sprinkler irrigation control strategy: a case for tea plantation in Yangtze river region. Agriculture 9, 206
Madan, M., and Thind, K.S. (1998). Physiology of fungi.
Mandelli, F., Couger, M.B., Paixão, D.A.A., Machado, C.B., Carnielli, C.M., Aricetti, J.A., Polikarpov, I., Prade, R., Caldana, C., Paes Leme, A.F., et al. (2017). Thermal adaptation strategies of the extremophile bacterium Thermus filiformis based on multi-omics analysis. Extremophiles 21, 775–788.
Marques, A.R., Coutinho, P.M., Videira, P., Fialho, A.M., and Sá-Correia, I. (2003). Sphingomonas paucimobilis β-glucosidase Bgl1: A member of a new bacterial subfamily in glycoside hydrolase family 1. Biochem. J. 370, 793–804.
Matsuba, Y., Sasaki, N., Tera, M., Okamura, M., Abe, Y., Okamoto, E., Nakamura, H., Funabashi, H., Takatsu, M., Saito, M., Matsuoka, H., Nagasawa, K. and Ozeki, Y. (2010). A novel glucosylation reaction on anthocyanins catalyzed by acyl-glucose–dependent glucosyltransferase in the petals of Carnation and Delphinium. Plant Cell 22: 3374–3389
Matsui, I., Sakai, Y., Matsui, E., Kikuchi, H., Kawarabayasi, Y., and Honda, K. (2000). Novel substrate specificity of a membrane-bound beta-glycosidase from the hyperthermophilic archaeon Pyrococcus horikoshii. FEBS Lett. 467, 195–200.
Mo, B., and Bewley, J.D. (2002). β-Mannosidase (EC 3.2.1.25) activity during and following germination of tomato (Lycopersicon esculentum Mill.) seeds. Purification, cloning and characterization. Planta 215, 141–152.
Nam, E.S., Kim, M.S., Lee, H.B., and Ahn, J.K. (2010). Beta-glycosidase of Thermus thermophilus KNOUC202: gene and biochemical properties of the enzyme expressed in Escherichia coli. Prikl. Biokhim. Mikrobiol. 46, 562–571.
Nesbø, C.L., Farrell, A.A., Zhaxybayeva, O., and L’Haridon, S. (2015). Thermotoga. In Bergey’s Manual of Systematics of Archaea and Bacteria.
Nielsen, P.E.R. V, Beuchat, L.R., and Frisvad, J.C. (1988). Growth of and Fumitremorgin Production by Neosartorya fischeri as Affected by Temperature , Light , and Water Activity. Appl. Environ. Microbiol. 54, 1504–1510.
Nieuwhof, M. (1976). The effect of temperature on growth and development of cultivars of radish under winter conditions. Sci Hortic-Amsterdam 5, 111-118
Nishizaki, Y., Yasunaga, M., Okamoto, E., Okamoto, M., Hirose, Y., Yamaguchi, M., Ozeki, Y. and Sasaki, N. (2013). P-hydroxybenzoyl-glucose is a zwitter donor for the biosynthesis of 7-polyacylated anthocyanin in Delphinium. Plant Cell 25: 4150–4165
Nomura, T., Quesada, A.L. and Kutchan, T.M. (2008). The new β-D-Glucosidase in terpenoid-isoquinoline alkaloid biosynthesis in Psychotria ipecacuanha. J Biol Chem 283, 34650-34659
Nong, H., Zhang, J.-M., Li, D.-Q., Wang, M., Sun, X.-P., Zhu, Y.J., Meijer, J. and Wang, Q.-H. (2010). Characterization of a novel β‐thioglucosidase CpTGG1 in Carica papaya and its substrate‐dependent and ascorbic acid‐independent O‐β‐glucosidase activity. J Integr Plant Biol 52, 879-890
Olsen, I. (2014). The family fusobacteriaceae. In The Prokaryotes: Firmicutes and Tenericutes.
Onyenwoke, R.U., and Wiegel, J. (2015a). Thermoanaerobacter. In Bergey’s Manual of Systematics of Archaea and Bacteria.
Opassiri, R., Ketudat-Cairns, J.R., Akiyama, T., Wara-Aswapati, O., Svasti, J. and Esen, A. (2003). Characterization of a riceb-glucosidase highly expressed in flowerand germinating shoot. Plant Sci 165, 627-638
Paavilainen, S., Hellman, J., and Korpela, T. (1993). Purification, characterization, gene cloning, and sequencing of a new beta-glucosidase from Bacillus circulans subsp. alkalophilus. Appl. Environ. Microbiol. 59, 927-932.
Pandey, S. (2017). Catharanthus roseus: Cultivation under stress conditions. In Catharanthus roseus: Current research and future prospects, pp. 383-397
Park, N.-Y., Cha, J., Kim, D.-O., and Park, C.-S. (2007). Enzymatic characterization and substrate specificity of thermostable beta-glycosidase from hyperthermophilic archaea, Sulfolobus shibatae, expressed in E. coli. J. Microbiol. Biotechnol. 17, 454–460.
Patel, B.K.C. (2015). Dictyoglomus. In Bergey’s Manual of Systematics of Archaea and Bacteria.
Pei, J., Pang, Q., Zhao, L., Fan, S., and Shi, H. (2012). Thermoanaerobacterium thermosaccharolyticum β-glucosidase: A glucose-tolerant enzyme with high specific activity for cellobiose. Biotechnol. Biofuels 5, 31.
Peng, X., Su, H., Mi, S., and Han, Y. (2016). A multifunctional thermophilic glycoside hydrolase from Caldicellulosiruptor owensensis with potential applications in production of biofuels and biochemicals. Biotechnol. Biofuels 9, 98.
Perez‐Pons, J.A., Cayetano, A., Rebordosa, X., Lloberas, J., Guasch, A., and Querol, E. (1994). A β‐glucosidase gene (bgl3) from Streptomyces sp. strain QM‐B814: Molecular cloning, nucleotide sequence, purification and characterization of the encoded enzyme, a new member of family 1 glycosyl hydrolases. Eur. J. Biochem. 223, 557–565.
Petitdemange, E., Caillet, F., Giallo, J., and Gaudin, C. (1984). Clostridium cellulolyticum sp. nov., a cellulolytic, mesophilic species from decayed grass. Int. J. Syst. Bacteriol. 34, 155–159.
Pikuta, E. V. (2015). Anoxybacillus. In Bergey’s Manual of Systematics of Archaea and Bacteria.
Prokofeva, M.I., Kostrikina, N.A., Kolganova, T. V., Tourova, T.P., Lysenko, A.M., Lebedinsky, A. V., and Bonch-Osmolovskaya, E.A. (2009). Isolation of the anaerobic thermoacidophilic crenarchaeote Acidilobus saccharovorans sp. nov. and proposal of Acidilobales ord. nov., including Acidilobaceae fam. nov. and Caldisphaeraceae fam. nov. Int. J. Syst. Evol. Microbiol. 59, 3116–3122.
Radhakrishna, S., Mohinder Singh, M., and John, C.K. (1988). Technology for Rural Development.
Rahmathulla, V.K. (2012). Management of climatic factors for successful silkworm (Bombyx mori L.) crop and higher silk production: A Review. Psyche J Ent 2012, 121234
Rainey, F.A., Hollen, B.J., and Small, A.M. (2015). Clostridium. In Bergey’s Manual of Systematics of Archaea and Bacteria.
Ramachandran, P., Tiwari, M.K., Singh, R.K., Haw, J.R., Jeya, M., and Lee, J.K. (2012). Cloning and characterization of a putative β-glucosidase (NfBGL595) from Neosartorya fischeri. Process Biochem. 47, 99–105.
Riou, C., Salmon, J.-M., Vallier, M.-J., Günata, Z. and Barre, P. (1998). Purification, characterization, and substrate specificity of a novel highly glucose-tolerant β-glucosidase from Aspergillus oryzae. Appl Environ Microbiol 64: 3607-3614
Rivero-Lepinckas, L., Crist, D., and Scholl, R. (2006). Growth of plants and preservation of seeds. Methods Mol. Biol. 323, 3–12.
Robb, F.T., Maeder, D.L., Brown, J.R., DiRuggiero, J., Stump, M.D., Yeh, R.K., Weiss, R.B., and Dunn, D.M. (2001). Genomic sequence of hyperthermophile, Pyrococcus furiosus: implications for physiology and enzymology. Methods Enzymol. 330, 134–157.
Rodrigues de Miranda, L. (1984). Bullera derx. In The Yeasts: A Taxonomic Study, pp. 581-584
Saeed, A., Hayat, K., Khan, A.A., and Iqbal, S. (2007). Heat Tolerance Studies in Tomato (Lycopersicon esculentum Mill.). Int. J. Agric. Biol. 9, 649–652.
SAIKI, T., KIMURA, R., and ARIMA, K. (1972). Isolation and Characterization of Extremely Thermophilic Bacteria from Hot Springs. Agric. Biol. Chem. 36, 2357–2366.
Sakurai, Y., Misawa, S. and Shiota, H. (2014). Growth and respiratory activity of Aspergillus oryzae grown on solid state medium. Agric Biol Chem 49, 745-750
Sang, K.K., Kwang, K.C., Jong, K.A., Seung, H.K., Seung, H.L., Hong, G.L., and Choi, Y.J. (2005). Cloning, expression, and enzyme characterization of thermostable β-glycosidase from Thermus flavus AT-62. Enzyme Microb. Technol. 37, 655–662.
Santos, C.A., Zanphorlin, L.M., Crucello, A., Tonoli, C.C.C., Ruller, R., Horta, M.A.C., Murakami, M.T., and De Souza, A.P. (2016). Crystal structure and biochemical characterization of the recombinant ThBgl, a GH1 Β-glucosidase overexpressed in Trichoderma harzianum under biomass degradation conditions. Biotechnol. Biofuels 9, 71.
Sasaki, K., Nishijima, T., Honda, K., Saga, K., and Sameshima, M. Effects of Difference between Day and Night Temperature and Short Time Temperature Fluctuations on the Growth of Delphinium grandiflorum L. (2007) Hort. Res. (Japan). 6, 577–583.
Seshadri, S., Akiyama, T., Opassiri, R., Kuaprasert, B., and Cairns, J.K. (2009). Structural and enzymatic characterization of Os3BGlu6, a rice beta;-glucosidase hydrolyzing hydrophobic glycosides and (1→3)- and (1→2)-linked disaccharides. Plant Physiol. 151, 47–58.
Shaik, N.M., Misra, A., Singh, S., Fatangare, A.B., Ramakumar, S., Rawal, S.K., and Khan, B.M. (2013). Functional characterization, homology modeling and docking studies of β-glucosidase responsible for bioactivation of cyanogenic hydroxynitrile glucosides from Leucaena leucocephala (subabul). Mol. Biol. Rep. 40, 1351–1363.
Shanshan, Y.U., Yin, H., Wang, X., Feng, L., Chunchun, X.U., Li, J., Hongxiang, H., and Shuying, L. (2014). A Novel Thermostable β-Galactosidase from Geobacillus kaustophilus HTA42. Chem. Res. Chin. Univ 30, 778–784.
Sharma, K., Thakur, A., Kumar, R., and Goyal, A. (2019). Structure and biochemical characterization of glucose tolerant β-1,4 glucosidase (HtBgl) of family 1 glycoside hydrolase from Hungateiclostridium thermocellum. Carbohydr. Res. 483, 107750.
Shelton, H.M., and Brewbaker, J.L. (1994). Leucaena leucocephala - the most widely used forage tree legume. In Forage Tree Legumes in Tropical Agriculture.
Shin, K.C., and Oh, D.K. (2014). Characterization of a novel recombinant β-glucosidase from Sphingopyxis alaskensis that specifically hydrolyzes the outer glucose at the C-3 position in protopanaxadiol-type ginsenosides. J. Biotechnol. 172, 30–37.
Singh, A., Shahid, M., Srivastava, M., Pandey, S., Sharma, A., and Kumar, V. (2014). Optimal Physical Parameters for Growth of Trichoderma species at Varying Virology & Mycology Optimal Physical Parameters for Growth of Trichoderma Species at Varying pH , Temperature and Agitation. Virol. Mycol. 3, 127.
Skory, C.D. and Freer, S.N. (1994). Cloning and characterization of a gene encoding a cell-bound, extracellular β-glucosidase in the yeat Candida wickerhamii. Appl Environ Microb 61, 518-525
Song, X., Xue, Y., Wang, Q., and Wu, X. (2011). Comparison of three thermostable β-glucosidases for application in the hydrolysis of soybean isoflavone glycosides. J. Agric. Food Chem. 59, 1954–1961.
Spiridonov, N.A., and Wilson, D.B. (2001). Cloning and biochemical characterization of BglC, a β-glucosidase from the cellulolytic actinomycete thermobifida fusca. Curr. Microbiol. 42, 295–301.
Stackebrandt, E., and Schumann, P. (2015). Cellulomonas. In Bergey’s Manual of Systematics of Archaea and Bacteria.
Stetter, K.O., and Huber, H. (2015). Pyrococcus. In Bergey’s Manual of Systematics of Archaea and Bacteria.
Sue, M., Ishihara, A. and Iwamura, H. (2000). Purification and characterization of a beta-glucosidase from rye (Secale cereale L.) seedlings. Plant Sci 12, 67-74
Sue, M., Yamazaki, K., Yajima, S., Nomura, T., Matsuwaka, T., Iwamura, H. and Miyamoto, T. (2006). Molecular and structural characterization of hexameric β-D-glucosidases in wheat and rye. Plant Physiol 141, 1237-1247
Takami, H., Nishi, S., Lu, J., Shimamura, S., and Takaki, Y. (2004). Genomic characterization of thermophilic Geobacillus species isolated from the deepest sea mud of the Mariana Trench. Extremophiles 8, 351–356.
Takashima, S., Nakamura, A., Hidaka, M., Masaki, H., and Uozumi, T. (1999). Molecular cloning and expression of the novel fungal β-glucosidase genes from Humicola grisea and Trichoderma reesei. J. Biochem. 125, 728–736.
Takashima, S., Nakamura, A., Masaki, H., and Uozumi, T. (1996). Purification and characterization of cellulases from humicola grisea. Biosci. Biotechnol. Biochem. 60, 77–82.
Tamaru, Y., Miyake, H., Kuroda, K., Nakanishi, A., Matsushima, C., Doi, R.H., and Ueda, M. (2011). Comparison of the mesophilic cellulosome-producing Clostridium cellulovorans genome with other cellulosome-related clostridial genomes. Microb. Biotechnol. 4, 64–73.
Teuber, M. (2015). Lactococcus. In Bergey’s Manual of Systematics of Archaea and Bacteria.
Thompson, J., Robrish, S.A., Bouma, C.L., Freedberg, D.I., and Folk, J.E. (1997). Phospho-β-glucosidase from Fusobacterium mortiferum: Purification, cloning, and inactivation by 6-phosphoglucono-δ-lactone. J. Bacteriol. 179, 1636–1645.
Tiwari, R., Singh, P.K., Singh, S., Nain, P.K.S., Nain, L., and Shukla, P. (2017). Bioprospecting of novel thermostable β-glucosidase from Bacillus subtilis RA10 and its application in biomass hydrolysis. Biotechnol. Biofuels 10, 246.
Trujillo, A.I.U., Giraldo, C.B. and Gomez, E.J.N. (2017). Ex situ potential conservation of ipecacuanha (Psychotria ipecacuanha (Brot.) Stokes.), a critically endangered medicinal plant species. Acta Agron 66, 598-605
Trujillo, M.E., and Goodfellow, M. (2015). Thermobifida. In Bergey’s Manual of Systematics of Archaea and Bacteria.
Victor E. Del Bene. (1990). Temperature. In Clinical Methods: The History, Physical, and Laboratory Examinations.
Vishnivetskaya, T.A., Siletzky, R., Jefferies, N., Tiedje, J.M., and Kathariou, S. (2007). Effect of low temperature and culture media on the growth and freeze-thawing tolerance of Exiguobacterium strains. Cryobiology 54, 234–240.
Wakuta, S., Hamada, S., Ito, H., Matsuura, H., Nabeta, K. and Matsui, H. (2010). Identification of a β-glucosidase hydrolyzing tuberonic acid glucoside in rice (Oryza sativa L.). Phytochemistry 71, 1280-1288
Wan, X.L., Zhou, Q., Wang, Y.Y., Wang, W.E., Bao, M.Z., and Zhang, J.W. (2015). Identification of heat-responsive genes in carnation (Dianthus caryophyllus L.) by RNA-seq. Front. Plant Sci. 6, 519.
Wang Z. Y., Mo J. C., and Lu Y. J (2009). Biology and ecology of Macrotermes barneyi (Isoptera: Termitidae). Sociobiol. 54, 777–786.
Wang, L., Liu, Q.M., Sung, B.H., An, D.S., Lee, H.G., Kim, S.G., Kim, S.C., Lee, S.T., and Im, W.T. (2011). Bioconversion of ginsenosides Rb1, Rb2, Rc and Rd by novel β-glucosidase hydrolyzing outer 3-O glycoside from Sphingomonas sp. 2F2: Cloning, expression, and enzyme characterization. J. Biotechnol. 156, 125–133.
Wang, M., Li, D., Sun, X., Zhu, Y.J., Nong, H. and Zhang, J. (2009). Characterization of a root-specific β-thioglucoside glucohydrolase gene in Carica papaya and its recombinant protein expressed in Pichia pastoris. Plant Sci 177, 716-723
Wang, X., He, X., Yang, S., An, X., Chang, W., and Liang, D. (2003). Structural basis for thermostability of beta-glycosidase from the thermophilic eubacterium Thermus nonproteolyticus HG102. J. Bacteriol. 185, 4248–4255.
Watanabe, T., Sato, T., Yoshioka, S., Koshijima, T. and Kuwahara, M. (1992). Purification and properties of Aspergillus niger β-glucosidase. Eur J Biochem 209: 651-659
White, P.J., Cooper, H.D., Clarkson, D.T., Earnshaw, M.J. and Loughman, B.C. (1991). Effects of low temperature on growth and nutrient accumulation in rye (Secale cereal) and wheat (Triticum aestivum). Ann Bot 67, 23-31
Wiegel, J., and Ljungdahl, L.G. (1981). Thermoanaerobacter ethanolicus gen. nov., spec. nov., a new, extreme thermophilic, anaerobic bacterium. Arch. Microbiol. 128, 343–348.
Windberger, E., Huber, R., Trineone, A., Fricke, H., and Stetter, K.O. (1989). Thermotoga thermarum sp. nov. and Thermotoga neapolitana occurring in African continental solfataric springs. Arch Microbiol 151, 506–512.
Wright, R.M., Yablonsky, M.D., Shalita, Z.P., Goyal, A.K., and Eveleigh, D.E. (1992). Cloning, characterization, and nucleotide sequence of a gene encoding Microbispora bispora BglB, a thermostable β-glucosidase expressed in Escherichia coli. Appl. Environ. Microbiol. 58, 3455–3465.
Wu, Y., Chi, S., Yun, C., Shen, Y., Tokuda, G., and Ni, J. (2012). Molecular cloning and characterization of an endogenous digestive β-glucosidase from the midgut of the fungus-growing termite Macrotermes barneyi. Insect Mol. Biol. 21, 604–614.
Wu, Y., Yuan, S., Chen, S., Wu, D., Chen, J., and Wu, J. (2013). Enhancing the production of galacto-oligosaccharides by mutagenesis of Sulfolobus solfataricus β-galactosidase. Food Chem. 138, 1588–1595.
Xiangyuan, H., Shuzheng, Z., and Shoujun, Y. (2001). Cloning and expression of thermostable β-glycosidase gene from Thermus nonproteolyticus HG102 and characterization of recombinant enzyme. Appl. Biochem. Biotechnol. - Part A Enzym. Eng. Biotechnol. 94, 243–255.
Xoxiong, B., Chang, K.J., Ahn, C.H., Lim, Y.S., Kim, Y.B., Park, S.U., Park, B.J., Sung, I.J. and Park, C.H. (2011). Effect on temperature, deep sea water and seed quality on growth of buckwheat sprouts. Korean J Plant Res 24, 724-728
Xu, H., Xiong, A.S., Zhao, W., Tian, Y.S., Peng, R.H., Chen, J.M., and Yao, Q.H. (2011). Characterization of a glucose-, xylose-, sucrose-, and d-galactose- stimulated β-glucosidase from the alkalophilic bacterium Bacillus halodurans C-125. Curr. Microbiol. 62, 833–839.
Xue, Y.M., Xu, C.Y., Hou, J.J., Li, X.Q., and Cao, Z.G. (2015). Enhanced Soluble Expression of a Thermostble β glucosidase from Thermotoga maritima in Escherichia coli and its Applicaton in Immobilization. Appl. Biochem. Microbiol. 51, 306–315.
Yabuuchi, E., and Kosako, Y. (2015). Sphingomonas. In Bergey’s Manual of Systematics of Archaea and Bacteria.
Yang, F., Yang, X., Li, Z., Du, C., Wang, J., and Li, S. (2015). Overexpression and characterization of a glucose-tolerant β-glucosidase from T. aotearoense with high specific activity for cellobiose. Appl. Microbiol. Biotechnol. 99, 8903–8915.
Yang, S.J., Kataeva, I., Wiegel, J., Yin, Y., Dam, P., Xu, Y., Westpheling, J., and Adams, M.W.W. (2010). Classification of “Anaerocellum thermophilum” strain DSM 6725 as Caldicellulosiruptor bescii sp. nov. Int. J. Syst. Evol. Microbiol. 60, 2011–2015.
Yernool, D.A., McCarthy, J.K., Eveleigh, D.E., and Bok, J.D. (2000). Cloning and characterization of the glucooligosaccharide catabolic pathway β-glucan glucohydrolase and cellobiose phosphorylase in the marine hyperthermophile thermotoga neapolitana. J. Bacteriol. 182, 5172–5179.
Yoo, W., Lee, C.W., Kim, B. young, Huong Luu Le, L.T., Park, S.H., Kim, H.W., Shin, S.C., Kim, K.K., Lee, J.H., and Kim, T.D. (2019). Structural and functional analysis of a dimeric fumarylacetoacetate hydrolase (EaFAH) from psychrophilic Exiguobacterium antarcticum. Biochem. Biophys. Res. Commun. 509, 773–778.
Young, J.M., Kerr, A., and Sawada, H. (2015). Agrobacterium. In Bergey’s Manual of Systematics of Archaea and Bacteria.
Yu, H.L., Xu, J.H., Lu, W.Y. and Lin G.Q. (2007). Identification, purification and characterization of β -glucosidase fromapple seed as a novel catalyst for synthesis of O-glucosides. Enzyme Microb Tech 40, 354-361
Zahoor, S., Javed, M.M., Aftab, M.N., and Ikram-Ul-Haq (2011). Cloning and expression of β-glucosidase gene from Bacillus licheniformis into E. coli BL 21 (DE3). Biologia (Bratisl). 66, 213–220.
Zanphorlin, L.M., De Giuseppe, P.O., Honorato, R.V., Tonoli, C.C.C., Fattori, J., Crespim, E., De Oliveira, P.S.L., Ruller, R., and Murakami, M.T. (2016). Oligomerization as a strategy for cold adaptation: Structure and dynamics of the GH1 β-glucosidase from Exiguobacterium antarcticum B7. Sci. Rep. 6, 23776.
Zhang, D., Lax, A.R., Bland, J.M., Yu, J., Federova, N. and Nierman W.C. (2010). Hydrolysis of filter‐paper cellulose to glucose by two recombinant endogenous glycosyl hydrolases of Coptotermes formosanus. Insect Sci 17, 245-252
Zhao, L., Xie, J., Zhang, X., Cao, F., and Pei, J. (2013a). Overexpression and characterization of a glucose-tolerant β-glucosidase from Thermotoga thermarum DSM 5069T with high catalytic efficiency of ginsenoside Rb1 to Rd. J. Mol. Catal. B Enzym. 95, 62–69.
Zhao, W., Peng, R., Xiong, A., Fu, X., Tian, Y., and Yao, Q. (2012). Expression and characterization of a cold-active and xylose-stimulated β-glucosidase from Marinomonas MWYL1 in Escherichia coli. Mol. Biol. Rep. 39, 2937–2943.
Zhao, Z., Ramachandran, P., Kim, T.S., Chen, Z., Jeya, M. and Lee, J.K. (2013). Characterization of an acid-tolerant β-1,4-glucosidase from Fusarium oxysporum and its potential as an animal feed additive. Appl Microbiol Biotechnol 97, 10003-10011
Zhou, C., Tokuhisa, J.G., Bevan, D.R., and Esen, A. (2012). Properties of β-thioglucoside hydrolases (TGG1 and TGG2) from leaves of Arabidopsis thaliana. Plant Sci. 191–192, 82–92.
Zou, Z., Yu, H., Li, C., Zhou, X., Hayashi, C., and Sun, J. (2012). A new thermostable β-glucosidase mined from Dictyoglomus thermophilum : Properties and performance in octyl glucoside synthesis at high temperatures. 118, 425–430.
