# Supplementary material for: Heme-binding enables allosteric modulation in an ancient TIM-barrel glycosidase
Source: Nat Commun. 2021 Jan 15;12:380. doi: 10.1038/s41467-020-20630-1 (PMC7810902; doi:10.1038/s41467-020-20630-1)
Supplement: Supplementary file 6 — Source Data [file 41467_2020_20630_MOESM6_ESM.xlsx]

## Sheet: Figure 1b
Figure 1b
	β-D-glucopyranoside (red)		β-D-galactopyranoside (blue)
	Temperature (ºC)	v/[E]0 (s-1)	Temperature (ºC)	v/[E]0 (s-1)
	19.7	0.0247901	19.7	0.00567713
	24.4	0.0383209	24.4	0.0070642
	30.6	0.0643408	30.6	0.0126789
	34.6	0.0774159	34.6	0.0157154
	40.15	0.118841	40.15	0.0271497
	44.7	0.16363	44.7	0.0431554
	50.1	0.216869	50.1	0.0483849
	54.7	0.238054	54.7	0.0557196
	57.2	0.252883	57.2	0.0658035
	60.15	0.270956	60.15	0.0682839
	62.6	0.297509	62.6	0.0832646
	64.7	0.306569	64.7	0.0743773
	67.6	0.238007	67.6	0.0605561
	69.7	0.114188	69.7	0.0251602
	75.1	0.0131105	75.1	0.00447942
	79.1	0.00441933	79.1	0.00133836

## Sheet: Figure 1c
Figure 1c
	Enzyme description	Species	Organismal living temperature (ºC) in literature	Organismal living temperature (ºC) range in literature	Middle point of organismal living temperature (ºC) range	Enzyme optimum temperature (ºC) in literature	Enzyme optimum temperature (ºC) range in literature	Middle point of enzyme optimum temperature (ºC) range in literature
	β-glycosidase (Tkβgly)	Thermococcus kodakarensis KOD1	85			100
	β-mannosidase	Pyrococcus furiosus	100			105
	β-glucosidase	Pyrococcus furiosus	100				102 - 105	103.5
	β-glycosidase (rSSG)	Sulfolobus shibatae	81			95
	β-glucosidase (Tpa-glu)	Thermococcus pacificus P-4		80 - 88	84	75
	β-galactosidase	Pyrococcus woesei		100 - 103	101.5		90 - 93	91.5
	β‐glycosidase (BGPh)	Pyrococcus horikoshii	98			100
	β-galactosidase (LacS)	Sulfolobus solfataricus P2	85			90
	β -glycosidase	Acidilobus saccharovorans 345-15T		80 - 85	82.5	93
	Glycosidehydrolase (CMbg0408)	Caldivirga maquilingensis IC-167	85			110
	β-glucosidase (BglB)	Microbispora bispora NRRL 15568		50 - 65	57.5	60
	β-D-glucosidase A (BglA)	Bacillus sp. GL1		25 - 40	32.5	45
	Phospho-β-glucosidase	Fusobacterium mortiferum		35 - 37	36		35 - 40	37.5
	β-glucosidase (BglU)	Micrococcus antarcticus	16.8			25
	β-D-glucosidase	Paenibacillus sp. strain HC1		28 - 40	34	37
	β-glucosidase (bgl3)	Streptomyces sp. QM-B814		25 - 35	30	50
	β-glycosidase (Ttbgly)	Thermus thermophilus HB 27	70			88
	β-glycosidase (KNOUC202βgly)	Thermus thermophilus KNOUC202	70			90
	β-glycosidase (TtβGly)	Thermus thermophilus HJ6	70			90
	β-Glycosidase (SdBgl1B)	Saccharophagus degradans strain 2–40	30			50
	β-glycosidase	Thermus nonproteolyticus HG102	65			90
	β-glycosidases (bglA)	Thermus sp. IB-21		70 - 75	72.5	70
	β-glycosidases (bglB)	Thermus sp. IB-21		70 - 75	72.5	80
	β-glycosidase (Tat β-gly)	Thermus flavus AT-62	70				80 - 90	85
	β-glucan glucohydrolase (GghA)	Thermotoga neapolitana	80			95
	β-glycosidase (tfi β-gly)	Thermus filiformis Wai33 A1	70				80 - 90	85
	β-glucosidase (HoBGLA)	Halothermothrix orenii	60				65 -70	67.5
	β-1,4 glucosidase (HtBgl)	Hungateiclostridium thermocellum		50 - 68	59	65
	β-glucosidase	Sinorhizobium meliloti		25 - 30	27.5	45
	Glycoside hydrolase (CoGH1A)	Caldicellulosiruptor owensensis	75				75 - 85	80
	β-glucan glucohydrolase (BglA)	Clostridium cellulovorans	37			50
	β-glucosidase (DtGH)	Dictyoglomus thermophilum	73			90
	β-glucosidase (Tm-BglA)	Thermatoga maritima	80			90
	β-glucosidase	Caldicellulosiruptor saccharolyticus	70			70
	β-galactosidase from (CcGH1)	Clostridium cellulolyticum H10		32 - 35	33.5	60
	β-glucosidase (reBglM1)	Marinomonas MWYL1		20 - 40	30	40
	β-glucosidase (DturβGlu)	Dictyoglomus turgidum	72			80
	β-glucosidase (EaBglA)	Exiguobacterium antarcticum B7		-6 - 40	17	30
	β-glucosidase	Sphingopyxis alaskensis	37			50
	β-glycosidase (Aaβ-gly)	Alicyclobacillus acidocaldarius		60 - 65	62.5	85
	β -glucosidase (CglT)	Thermoanaerobacter brockii		65 - 70	67.5	75
	β-Glycoside Hydrolases (CfBgl1)	Cellulomonas fimi	30			40
	β-glucosidase from (FiBgl1A)	Fervidobacterium islandicum	65		65	90
	β -glucosidase (Bgl1)	Sphingomonas paucimobilis		25 - 30	27.5	50
	β-glucosidase (bglSp)	Sphingomonas sp. 2F2		25 - 30	27.5	37
	β-glucosidase (bglX)	Lactococcus sp. FSJ4		28 - 30	29	40
	β-glucosidase from (BglPm)	Paenibacillus mucilaginosus KCTC 3870T		28 - 40	34	45
	β-glucosidase (AsBG1)	Alicyclobacillus sp. A4	60			55
	β-glucosidase (Te-BglA)	Thermoanaerobacter ethanolicus JW200	69			80
	β-glucosidase (Bglp)	Anoxybacillus flavithermus subsp. yunnanensis E13T	60			60
	β-Glucosidase (Bgl)	Bacillus circulans subsp. Alkalophilus		30 - 37	33.5		50 - 55	52.5
	β-glucosidase (Bhbgl)	Bacillus halodurans C-125		15 - 55	35	50
	β-glucosidase (bgl)	Thermoanaerobacterium thermosaccharolyticum DSM 571		55 - 62	58.5	70
	β-glucosidase (BglC)	Thermobifida fusca		35 - 53	44	50
	β-1,4-glucosidase (BglA)	Thermotoga petrophila RKU-1	80				80 - 90	85
	β-glucosidase (DT-Bgl)	Anoxybacillus sp. DT3-1	55			70
	β-glucosidase (BGL)	Thermoanaerobacterium aotearoense P8G3#4		60 - 63	61.5	60
	β-glucosidase (Tt-bgl)	Thermotoga thermarum DSM 5069T	70			90
	β-glucosidase (BglA)	Exiguobacterium sp. DAU5		27 - 30	28.5	45
	β-glucosidase (bglH)	Bacillus licheniformis	49			50
	β-Glucosidase (SC1059)	Streptomyces Coelicolor A3 (2)		25 - 35	30	35
	β-glucosidase (SC7558)	Streptomyces Coelicolor A3 (2)		25 - 35	30	35
	6-phospho-β-glucosidase (Asb)	Pectobacterium carotovorum subsp. carotovorum LY34		27 - 30	28.5	40
	β-glucosidase (CasB)	Pectobacterium carotovorum subsp. carotovorum LY34		27 - 30	28.5	40
	β-glucosidase (BglY)	Pectobacterium carotovorum subsp. carotovorum LY34		27 - 30	28.5	40
	β-glucosidase (celG)	Pectobacterium carotovorum subsp. carotovorum LY34		27 - 30	28.5	40
	6-phospho-β-glucosidase (Ascb)	Pectobacterium carotovorum subsp. carotovorum LY34		27 - 30	28.5	40
	β-glucosidase (AcBg)	Acidothermus cellulolyticus 11B	55			70
	β-glucosidase (H0HC94)	Agrobacterium tumefaciens 5A		25 -28	26.5	52
	β-glucosidases (BglC)	Bacillus sp. SJ-10		30 - 40	35	40
	β-glucosidase (BglB)	Bacillus subtilis RA10		28 - 30	29	50
	β-glucosidase (CbBgl1A)	Caldicellulosiruptor bescii		72 - 75	73.5	85
	β-galactosidase (GkGal1A)	Geobacillus kaustophilus HTA426	60			70
	6-phospho-β-galactosidase (LacG)	Lactobacillus casei strain BL23		30 - 40	35	41
	Phospho-β-galactosidase (LacG1)	Lactobacillus gasseri		30 - 40	35	40
	Phospho-β-galactosidase (rLacG2)	Lactobacillus gasseri		30 - 40	35	50
	Phospho-β-glucosidase (CelD)	Oenococcus oeni	22			40
	β-glucosidase (bglsG)	Streptomyces griseus subsp. griseus		25 - 35	30	69
	Β-glucosidase (hCBG)	Homo sapiens	37			50
	β-glucosidase (MbmgBG1)	Macrotermes barneyi		20 - 28	24	50
	Β-glucosidase (bgl4)	Humicola grisea var. thermoidea IF09854		38 - 46	42	55
	β-glucosidase from (rThBgl)	Trichoderma harzianum		28 - 32	30	40
	β-glucosidase	Aspergillus oryzae	30			50
	β-glucosidase (OsTAGG1)	Oryza sativa Japonica Group		25 - 30	27.5	50
	β-glucosidase (Os3BGlu6)	Rice (Oryza sativa)		25 - 30	27.5		40 – 55	47.5
	β-glucosidase (BGQ60)	Seeds of barley (Hordeum vulgare L.)	18			60
	β-glucosidase (Os3bglu7)	Oryza sativa Japonica Group		25 - 30	27.5	30
	β-glucosidase	Aspergillus niger		30 - 35	32.5	50
	β-thioglucoside hydrolase (TGG1)	Arabidopsis thaliana		23 - 25	24	50
	β-thioglucoside hydrolase (TGG2)	Arabidopsis thaliana		23 - 25	24	50
	β-galactosidase-like enzyme (BglA)	Sporobolomyces singularis	25			45
	β-glucosidase (Glu1)	Maize (Zea mays L.)		21 - 27	24	50
	β-glucosidase	Candida wickerhamii	30			35
	Isoflavone conjugate-specific β-glucosidase (GmICHG)	Glycine max		20 - 30	25	30
	β-galactosidase/β-glucosidase	Hamamotoa singularis ATCC 24193	25			45
	β-glucosidase	Malus domestica		21 - 26	23.5	70
	β-glucosidase (ICHG)	Cyamopsis tetragonoloba (guar)		25 - 35	30	37
	β -glucosidase gene (bgl2)	Trichoderma reesei		25 - 30	27.5	40
	Isoflavonoid 7-O-β-apiosyl-β-glucose β-glycosidase	Dalbergia nigrescens KURZ	30.5			65
	β-1,4-glucosidase (BGL)	Fusarium oxysporum	25			60
	β-glucosidase	Secale cereale	20				25-30	27.5
	β-glucosidase (NfBGL595)	Neosartorya fischeri NRRL181		26 - 45	35.5	40
	β-glucosidase	Aspergillus fischeri	37			40
	Strictosidine β-glucosidase	Catharanthus roseus		20 - 27	23.5	30
	Myrosinase (TGG4)	Arabidopsis thaliana		23 - 25	24	70
	Myrosinase (TGG5)	Arabidopsis thaliana		23 - 25	24	60
	β-glucosidase (Cel1B)	Trichoderma reesei		25 - 30	27.5	40
	β -glucosidase (CgBG1)	Coptotermes gestroi		33.6 - 38.6	36.1	56
	β-glucosidase	Bombyx mori		23 - 28	25.5	35
	β-primeverosidase	Camellia sinensis	20			45
	Ipecoside β-glucosidase	Carapichea ipecacuanha		23 - 25	24		55 - 60	57.5
	Myrosinase (TGG1)	Carica papaya		22 - 26	24	40
	Myrosinase (TGG2)	Carica papaya		22 - 26	24	40
	β-glucosidase	Coptotermes formosanus		30.2 - 35.7	33		42 - 54	48
	Acyl-glucose-dependent anthocyanin β-glucosyltransferase (DgAA7BG-GT1)	Delphinium grandiflorum		15 - 25	20	35
	Acyl-glucose-dependent anthocyanin β-glucosyltransferase (DgAA7BG-GT2)	Delphinium grandiflorum		15 - 25	20	35
	Acyl-glucose–dependent anthocyanin 5(7)-O-glucosyltransferase (Dg AA7GT)	Delphinium grandiflorum		15 - 25	20	40
	Rutinase	Fagopyrum tataricum	30			50
	β-mannosidase / β-glucosidase (HvBII)	Hordeum vulgare subsp. vulgare	18			30
	β-glucosidase (Os3bglu8)	Oryza sativa Japonica Group		25 - 30	27.5	30
	β-glucosidase (Os7bglu26)	Oryza sativa Japonica Group		25 - 30	27.5	40
	β-glucosidase	Phialophora sp. G5 / CGMCC 3328		27 - 30	28.5	50
	Myrosinase	Raphanus sativus	23			37
	β-glucosidase (Llbglu1)	Leucaena leucocephala (subabul)		25 - 30	27.5	45
	Acyl-glucose–dependent anthocyanin 5(7)-O-glucosyltransferase (Dc AA5GT)	Dianthus caryophyllus		10 - 15	12.5	45
	β -mannosidase	Lycopersicon esculentum Mill		18 - 28	23	40

## Sheet: Figure 4a
Figure 4a
	Upper panel	Ancestral with heme (red)							Ancestral (black)
		Replicate 1		Replicate 2		Replicate 3			Replicate 1		Replicate 2		Replicate 3
		[pNP-glu] (mM)	v/[E]0 (s-1)	[pNP-glu] (mM)	v/[E]0 (s-1)	[pNP-glu] (mM)	v/[E]0 (s-1)		[pNP-glu] (mM)	v/[E]0 (s-1)	[pNP-glu] (mM)	v/[E]0 (s-1)	[pNP-glu] (mM)	v/[E]0 (s-1)
		0.5	0.0147	0.5	0.0129	0.2	0.00461		0.5	0.0146	0.1	0.0048	0.2	0.00907
		1	0.028	1	0.026	0.5	0.011		1	0.0254	0.5	0.0162	0.5	0.0185
		3	0.0749	3	0.0706	1	0.0216		3	0.0527	1	0.0288	1	0.0316
		6	0.13	6	0.118	1.5	0.0308		6	0.0757	3	0.0596	1.5	0.0429
		9	0.183	9	0.162	2.5	0.0489		9	0.0958	5	0.0757	2.5	0.0554
		12	0.219	12	0.193	5	0.0919		12	0.103	7.5	0.0919	5	0.0768
		15	0.245	15	0.211	7.5	0.115		15	0.113	10	0.105	7.5	0.0903
		17	0.261	17	0.215	10	0.15		17	0.12	15	0.121	10	0.104
		20	0.275	20	0.255	15	0.175		20	0.116	20	0.138	15	0.119
						20	0.22						20	0.135
	Lower panel	Ancestral with heme (red)							Ancestral (black)
		Replicate 1		Replicate 2		Replicate 3			Replicate 1		Replicate 2		Replicate 3
		[pNP-gal] (mM)	v/[E]0 (s-1)	[pNP-gal] (mM)	v/[E]0 (s-1)	[pNP-gal] (mM)	v/[E]0 (s-1)		[pNP-gal] (mM)	v/[E]0 (s-1)	[pNP-gal] (mM)	v/[E]0 (s-1)	[pNP-gal] (mM)	v/[E]0 (s-1)
		0.11	0.00135	0.1	0.00113	0.11	0.00124		0.11	0.000454	0.11	0.000393	0.11	0.00051
		1	0.011	1	0.015	1	0.0116		1	0.00369	1	0.00435	5	0.016
		5	0.0496	5	0.0596	5	0.0514		5	0.016	5	0.0188	1	0.00323
		10	0.0887	10	0.0998	10	0.0859		10	0.0275	10	0.03	10	0.0277
		20	0.138	20	0.145	20	0.126		20	0.0455	15	0.0414	20	0.0405
		30	0.163	30	0.164	30	0.154		30	0.0598	20	0.042	30	0.0562
		40	0.183	40	0.176	40	0.158		40	0.0674	25	0.0525	50	0.0697
		50	0.194	50	0.176	50	0.173		50	0.0721	30	0.0612	40	0.0623
				45	0.173						35	0.068
											40	0.0706
											45	0.0713
											50	0.074

## Sheet: Figure 4b
Figure 4b
	Upper panel	Ancestral (black)					Ancestral with heme (red)					Modern (blue)
		log(kcat) pNP-gal	SD	log(kcat) pNP-glu	SD		log(kcat) pNP-gal	SD	log(kcat) pNP-glu	SD		log(kcat) pNP-gal	SD	log(kcat) pNP-glu	SD
		-0.920199	0.0114998	-0.791063	0.0228161		-0.611157	0.0420188	-0.339932	0.0412648		1.39979	0.0437033	1.02183	0.00418003
												0.823559	0.0329137	1.34603	0.0392261
												1.86119	0.0822682	1.18843	0.050752
												1.45261	0.0302798	1.24203	0.00144647
	Middle panel	Ancestral (black)					Ancestral with heme (red)					Modern (blue)
		log(KM) pNP-gal	SD	log(KM) pNP-glu	SD		log(KM) pNP-gal	SD	log(KM) pNP-glu	SD		log(KM) pNP-gal	SD	log(KM) pNP-glu	SD
		1.51466	0.0102393	0.741835	0.0458566		1.21881	0.0973141	1.23685	0.024612		1.12368	0.0323097	-1.00578	0.0424318
												1.40305	0.0802928	-0.223896	0.0534073
												1.2453	0.121826	-0.458191	0.0424536
												1.06537	0.0903892	-0.47714	0.014881
	Lower panel	Ancestral (black)					Ancestral with heme (red)					Modern (blue)
		log(kcat/KM) pNP-gal	SD	log(kcat/KM) pNP-glu	SD		log(kcat/KM) pNP-gal	SD	log(kcat/KM) pNP-glu	SD		log(kcat/KM) pNP-gal	SD	log(kcat/KM) pNP-glu	SD
		-2.43486	0.0213142	-1.53288	0.0371714		-1.82994	0.0631497	-1.57677	0.0565587		0.276107	0.0357473	2.02753	0.0385481
												-0.57951	0.0601469	1.56994	0.0149083
												0.615881	0.0402642	1.64659	0.0886335
												0.38733	0.0638899	1.71919	0.0144985

## Sheet: Figure 6c
Figure 6c
	1 µM		100 nM		50 nM
	Time	v/[E]0	Time	v/[E]0	Time	v/[E]0
	0	0.086	0	0.0899	0	0.0879
	15	0.166	15	0.101	15	0.107
	30	0.198	30	0.102	30	0.0986
	45	0.22	45	0.112	45	0.106
	60	0.225	60	0.121	60	0.106
	90	0.237	120	0.125	120	0.114
	120	0.229	180	0.133	180	0.117
	180	0.233	300	0.158	300	0.12
	300	0.234

## Sheet: Figure 6d
Figure 6d
	[Heme]/[Ancestral]	v/[E]0 (s-1)
	0	0.0837
	0.2	0.117
	0.5	0.161
	0.7	0.186
	0.8	0.217354
	1	0.240719
	1.2	0.257005
	1.3	0.244641
	1.5	0.252399
	2	0.257598
	3	0.243087
	4	0.25164
	5	0.253751

## Sheet: Figure 8b
Figure 8b
	Protein	Abs Soret Band/Abs 280nm
	N72	0.12142
	N73	0.016176
	N74	0.00155855
	N75	0.00536283
	N83	0.01211
	N98	0.0442727
	N100	0.00716667
	H. orenii	0.0092547
	T. maritima	0.014
	S. degradans	0.054
	Marinomonas sp.	0.024

## Sheet: Figure 8c
Figure 8c
	Protein	Abs Soret Band/Abs 280nm
	N72	1.03583
	N73	0.654647
	N74	0.26454
	N75	0.539529
	N83	0.485258
	N98	0.651784
	N100	0.563696
	H. orenii	0.263705
	T. maritima	0.49
	S. degradans	0.42
	Marinomonas sp.	0.42

## Sheet: Figure 8d
Figure 8d
	N72 panel					N73 panel					N74 panel					Modern panel
	Elution volume	Protein concentration	Heme concentration	Activity rate		Elution volume	Protein concentration	Heme concentration	Activity rate		Elution volume	Protein concentration	Heme concentration	Activity rate		Elution volume	Protein concentration	Heme concentration	Activity rate
	68.01	0.00197907	0.48279	1.25e-06		58.19	0.0173534	0.0319861	0		66.16	0.0547	0.499053	1.064e-05		66.73	0.0220118	0.229775	0.00043
	69.01	0.0813704	0.500543	1.83e-06		59.19	0.164279	0.0933142	0		67.16	0.091	0.672997	1.77e-05		67.73	0.023243	0.358949	0.000626
	70.01	0.115738	0.610583	2.73e-06		60.19	0.0231378	0.160785	0		68.16	0.126	0.856339	2.44e-05		68.73	0.0433241	0.511057	0.00103
	71.01	0.230236	0.679679	4.36e-06		61.19	0.0138827	0.198864	0		69.16	0.172	1.04144	3.36e-05		69.73	0.10928	0.585132	0.00168
	72.01	0.264586	0.727921	4.44e-06		62.19	0.00231374	0.226445	0		70.16	0.242	1.29503	4.72e-05		70.73	0.31232	0.736646	0.00229
	73.01	0.32069	0.797108	6.54e-06		63.19	0.0381775	0.375935	0		71.16	0.303146	1.40646	5.9e-05		71.73	0.254124	0.903216	0.00318
	74.01	0.470682	0.940641	9.51e-06		64.19	0.0370206	0.435704	0		72.16	0.472642	1.63784	7.56e-05		72.73	0.357584	0.991583	0.0048
	75.01	0.665329	1.08401	1.49e-05		65.19	0.0462757	0.573277	0		73.16	0.653695	1.83317	9.36e-05		73.73	0.520534	1.1251	0.00665
	76.01	0.802727	1.16096	2.07e-05		66.19	0.0786688	0.681531	0		74.16	0.974711	2.16958	0.0001136		74.73	0.591663	1.26337	0.00846
	77.01	0.832496	1.14238	2.61e-05		67.19	0.198986	0.894515	0		75.16	1.22254	2.40876	0.000144		75.73	0.761079	1.37936	0.0114
	78.01	1.02485	1.20616	3.01e-05		68.19	0.086767	0.933516	0		76.16	1.62188	2.7727	0.000172		76.73	0.882645	1.41455	0.0138
	79.01	0.89318	1.1414	3.01e-05		69.19	0.0856101	1.09288	0		77.16	1.92107	2.94974	0.0001978		77.73	1.03137	1.51802	0.0169
	80.01	0.89776	1.06497	3.06e-05		70.19	0.130729	1.01662	0		78.16	2.14963	2.9511	0.000222		78.73	1.03525	1.5358	0.0191
	81.01	0.87257	1.1024	3.46e-05		71.19	0.189731	1.25701	0		79.16	2.02251	2.7965	0.000232		79.73	1.15681	1.57516	0.022
	82.01	1.15309	1.33935	5.31e-05		72.19	0.318146	1.33826	0		80.16	2.03792	2.84682	0.000266		80.73	1.20984	1.6793	0.024
	83.01	1.96259	1.94651	9.59e-05		73.19	0.289223	1.33305	0		81.16	2.0148	2.82893	0.0003		81.73	1.40253	1.58776	0.0264
	84.01	3.12589	2.93305	0.000176		74.19	0.33897	1.44025	0		82.16	1.94418	2.83947	0.000398		82.73	1.39219	1.42548	0.0246
	85.01	4.34301	4.00752	0.00027		75.19	0.421109	1.42276	0		83.16	2.3615	2.91097	0.000664		83.73	1.67799	1.33848	0.0314
	86.01	5.48684	4.89275	0.00034		76.19	0.469699	1.41962	0		84.16	3.04077	3.04449	0.001184		84.73	2.28194	1.26706	0.0435
	87.01	5.8143	5.10042	0.000376		77.19	0.52523	1.38565	0		85.16	4.22339	3.13342	0.002		85.73	3.41871	1.13888	0.0685
	88.01	6.10142	5.2455	0.000417		78.19	0.584231	1.36491	0		86.16	5.61275	3.06406	0.00294		86.73	4.82836	1.018	0.102
	89.01	5.38265	4.65651	0.000351		79.19	0.64786	1.40391	0		87.16	6.66311	2.9805	0.00336		87.73	6.25999	0.928614	0.138
	90.01	4.59605	3.91442	0.000294		80.19	0.694136	1.48505	0		88.16	7.44125	2.60684	0.004		88.73	7.51444	0.929749	0.174
	91.01	3.56327	3.02844	0.000233		81.19	0.804041	1.55208	8.5e-06		89.16	7.25503	2.1534	0.00412		89.73	7.89078	0.643949	0.176
	92.01	2.73431	2.1949	0.000167		82.19	1.11872	1.76327	2.38e-05		90.16	6.98541	1.6631	0.00392		90.73	8.19081	0.706905	0.186
	93.01	2.00152	1.54997	0.000118		83.19	1.72724	1.9792	5.78e-05		91.16	5.94917	1.2638	0.00358		91.73	7.48211	0.564965	0.174
	94.01	1.3214	1.04737	8.07e-05		84.19	2.76729	2.13805	0.000131		92.16	4.94375	0.902621	0.00288		92.73	6.48501	0.517725	0.154
	95.01	0.776392	0.724924	5.49e-05		85.19	3.768	2.19359	0.000248		93.16	3.63786	0.668834	0.0022		93.73	5.29264	0.416224	0.128
	96.01	0.469537	0.420729	3.46e-05		86.19	5.71043	2.05068	0.000392		94.16	2.635	0.439174	0.001524		94.73	4.50763	0.358152	0.104
						87.19	6.84302	1.97922	0.00053		95.16	1.72332	0.309614	0.001206		95.73	3.27128	0.263193	0.0764
						88.19	7.70722	1.66327	0.00064		96.16	1.02351	0.193241	0.000848		96.73	2.463	0.209844	0.0572
						89.19	7.98025	1.56938	0.000644		97.16	0.548402	0.132535	0.000574		97.73	1.76723	0.186201	0.0383
						90.19	7.7535	1.31442	0.000602		98.16	0.0938435	0.0986686	0.00025		98.73	1.19561	0.137217	0.0282
						91.19	6.84881	1.12159	0.000534							99.73	0.869712	0.0823	0.00776
						92.19	5.74976	0.863805	0.000442							100.73	0.63112	0.03171	0.0031
						93.19	4.56279	0.635711	0.000342
						94.19	3.79461	0.398124	0.000246
						95.19	3.31334	0.295219	0.0001754
						96.19	2.0315	0.192277	0.0001212
						97.19	1.42529	0.0990023	8.44e-05
						98.19	0.869984	0.0635104	5.14e-05
						99.19	0.430364	0.0502309	2.42e-05
						100.19	0.187417	0.0184758	1.152e-05
						101.19	0.0254517	0	0

## Sheet: Figure S3
Figure S3
	Protein markers (Red)		Saccharophagus degradans (orange)		Halothermothrix orenii (blue)		Thermotoga maritima (green)		Marinomonas sp. MWYL1 (yellow)
	log(MW/kDa)	Elution volume (ml)	log(MW/kDa)	Elution volume (ml)	log(MW/kDa)	Elution volume (ml)	log(MW/kDa)	Elution volume (ml)	log(MW/kDa)	Elution volume (ml)
	1.15534	110	1.70602	90	1.7259	90	2.02036	79	2.19012	70
	1.47816	96
	1.81954	81.5
	2.12057	72.5

[truncated: 15 more sheets: Figure S5, Figure S6, Figure S7, Figure S8, Figure S9, Figure S11, Figure S12, Figure S13a, Figure S13b, Figure S13c, Figure S13d, Figure S19, Figure S21, Figure S22a, Figure S22b]
